# Supplementary material for: Modelling the burden of disease for cattle–A case of ticks and tick-borne diseases in cattle in a rural set-up in South Africa
Source: PLoS One. 2023 Oct 20;18(10):e0293005. doi: 10.1371/journal.pone.0293005 (PMC10588883; doi:10.1371/journal.pone.0293005)
Supplement: S2 File — (XLSX) [file pone.0293005.s002.xlsx]

## Sheet: Questionnaire Answers
	Q.1.1	Q1.2	Q1.3	Q1.4	Q2.1	Q2.2	Q2.3	Q2.4	Q2.5	Q2.6	Q2.7	Q3.1	Q3.2	Q3.3	Q3.4	Q3.5	Q4	Q5.1	Q5.2	Q5.3	Q6.1	Q6.2	Q6.3	Q6.4	Q6.5	Q6.6	Q6.7	Q6.8	Q7.1	Q7.2	Q7.3	Q7.4	Q7.5	Q7.6	Q8.1	Q8.2	Q8.3	Q8.4	Q9.1	Q9.2	Q9.3	Q9.4	Q9.5	Q9.6	Q9.7	Q10	Q11	Q12.1	Q12.2
0	1	2			score 2	score 2	score 5	Score 2	Score 5	Score 5	Score 5	Score 5					Good	12	14	14	3	11	4	11	3	10	4	9	4	11	2	5	7	10	Score	Score 5	Score 5	Score 5	Score 5	Score 5	Score 2					Yes	Yes	Server	Mild
1	2	2	2		score 2	score 2	score 5	Score 1	Score 5	Score 5	Score 5	Score 5			Score 3	Score 2	Good	12	14	14	3	11	4	11	3	10	4	9	4	11	2	5	7	10	Score	Score 5	Score 5	Score 2	Score 5	Score 5		Score 3	Score 3	Score 5		Yes	Yes	Mild	Mild
2	4	2			score 3	score 2	score 5	Score 2	Score 5	Score 5	Score 5	Score 5	Score 3	Score 2	Score 1	Score 3	Good	12	14	14	3	11	4	11	3	10	4	9	4	11	2	5	7	10	Score	Score 5	Score 4	Score 2	Score 5	Score 5		Score 2	Score 4		Score 4	Yes	Yes	Server	Mild
3	2	13			score 3	score 2	score 5	Score 2	Score 5	Score 5	Score 5	Score 5					Good	12	14	14	3	11	4	11	3	10	4	9	4	11	2	5	7	10	Score	Score 5	Score 5	Score 3	Score 5	Score 5		Score 2				Yes	Yes	Server	Mild
4		5	3		score 3	score 3	score 5	Score 2	Score 5	Score 5	Score 5	Score 5			Score 3	Score 2	Good	12	14	14	3	11	4	11	3	10	4	9	4	11	2	5	7	10	Score	Score 5	Score 4	Score 2	Score 5	Score 5		Score 2				Yes	Yes	Mild	Mild
5			1		score 3	score 3	score 5	Score 1	Score 5	Score 5	Score 5	Score 5				Score 3	Good	12	14	14	3	11	4	11	3	10	4	9	8	10	2	6	7	10	Score	Score 5	Score 5	Score 3	Score 5	Score 5		Score 2				Yes	Yes	Mild	Mild
6	1	3	2		score 2	score 2	score 5	Score 2	Score 5	Score 5	Score 5	Score 5					Good	12	14	14	8	10	4	8	4	8	4	9	3	10	4	5	6	8	Score	Score 5	Score 5	Score 2	Score 5	Score 5	Score 5	Score 2				Yes	Yes	Server	Server
7		4			score 3	score 2	score 5	Score 1	Score 5	Score 5	Score 5	Score 5					Good	12	14	14	8	10	4	8	4	8	4	9	3	10	4	5	6	8	Score	Score 5	Score 5	Score 3	Score 5	Score 5	Score 2					Yes	Yes	Mild	Mild
8	4	1			score 2	score 2	score 5	Score 2	Score 5	Score 5	Score 5	Score 5					Good	18	6	8	8	10	4	8	4	8	4	10	3	10	4	5	6	8	Score	Score 5	Score 5	Score 3	Score 5	Score 5	Score 2					Yes	No	Server	Mild
9	1	1			score 4	score 3	score 5	Score 4	Score 5	Score 5	Score 5	Score 5					Excellent	18	6	8	8	10	4	8	4	8	4	10	3	10	4	5	6	8	Score 4	Score 5	Score 4	Score 3	Score 5	Score 4	Score 2		Score 3		Score 3	Yes	Yes	Server	Server
10		3	1		score 3	score 2	score 2		Score 5	Score 5	Score 5	Score 5					Good	18	6	8	6	9	4	10	4	9	9	10	3	10	4	5	6	8	Score 3	Score 3	Score 5	Score 5	Score 4	Score 4	Score 2	Score 2				Yes	Yes	Server	Server
11	1	4	1		score 3	score 2	score 2		Score 5	Score 5	Score 5	Score 5					Good	18	6	8	6	9	4	10	4	9	9	10	5	10	3	5	10	12	Score 3	Score 3	Score 5	Score 5	Score 4	Score 4	Score 2	Score 2				Yes	Yes	Mild	Mild
12	1				score 4	score 4	score 4	Score 5	Score 5	Score 5		Score 5	Score 5				Good	18	6	8	6	9	4	10	4	9	9	10	5	10	3	5	10	12	Score 4	Score 4	Score 5	Score 5	Score 4	Score 4	Score 2	Score 2				Yes	Yes	Mild	Mild
13		1			score 3	score 3	score 3	Score 5	Score 5	Score 5		Score 5					Good	12	14	14	6	9	4	10	4	9	9	12	5	10	3	5	10	12	Score 4	Score 4	Score 5	Score 5	Score 3	Score 3	Score 2	Score 2				Yes	Yes	Mild	Mild
14		4			score 4	score 3	score 4		Score 3	Score 4	Score 4	Score 5					Good	12	14	14	6	9	4	10	4	9	9	12	5	10	3	5	10	12	Score 4	Score 4	Score 5	Score 5	Score 3	Score 3	Score 2	Score 2				Yes	Yes	Mild	Mild
15	1	1			score 4	score 4	score 5	Score 5	Score 3	Score 3	Score 4	Score 4	Score 4				Good	12	14	12	6	9	4	10	4	9	9	12	5	10	3	5	10	12	Score 3	Score 4	Score 4	Score 3	Score 4	Score 4	Score 3	Score 3				Yes	Yes	Server	Server
16	1	2			score 3	score 3	score 5	Score 5	Score 2	Score 4	Score 4	Score 5	Score 5	Score 4			Good	12	14	14	6	9	4	10	4	9	9	12	5	10	3	5	10	12	Score 3	Score 4	Score 4	Score 4	Score 3	Score 4	Score 2	Score 3				Yes	Yes	Server	Server
17		2	2		score 3	score 3	score 3		Score 5	Score 5	Score 5	Score 5					Good	12	14	14	6	9	4	10	3	9	9	12	5	10	3	5	10	12	Score 3	Score 3	Score 5	Score 5	Score 3	Score 3	Score 3	Score 2	Score 3	Score 2	Score 3	Yes	Yes	Mild	Mild
18	1		2		score 3	score1	score 4	Score 1	Score 2	Score 1	Score 2	Score 5	Score 3	Score 3	Score 4	Score 5	very poor	12	8	14	6	10	4	10	3	12	6	12	6	12	2	7	6	12	Score 4	Score 5	Score 5	Score 5	Score 2	Score 5	Score 2	Score 3	Score 1			Yes	Yes	Server	Server
19	5		1		score 4	score 3	score 4	Score 4	Score 3	Score 4	Score 4	Score 3	Score 4	Score 4	Score 3	Score 4	poor	10		15	7	15	4	11	3	15	6	15	6	1	3	7	6	13	Score	Score 3	Score 5	Score 4	Score 4	Score 4	Score 2	Score 3	Score 1			Yes	Yes	Server	Server
20	4				score 3	score 4	score 1	Score 3	Score 5	Score 4	Score 4	Score 3	Score 3	Score 3	Score 4	Score 5	very poor	10		10	4	10	5	13	4	13	6	10	2	10	2	6	6	10	Score	Score 4	Score 5	Score 5	Score 5	Score 4	Score 3	Score 3	Score 1			Yes	Yes	Server	Mild
21	3		4	2	score 5	score 4	score 4	Score 5	Score 4	Score 4	Score 4	Score 5	Score 3	Score 4	Score 5	Score 3	poor	7		15	6	12	4	12	4	10	6	12	6	12	4	10	6	10	Score 4	Score 4	Score 4	Score 5	Score 4	Score 5	Score 3	Score 2	Score 1			Yes	Yes	Server	Mild
22	12	3	4	4	score 5	score 3	score 4	Score 5	Score 3	Score 4	Score 5	Score 5	Score 5	Score 5	Score 3	Score 4	poor	10	10	12	5	10	3	10	4	10	5	10	4	8	4	8	3	8	Score	Score 5	Score 5	Score 5	Score 5	Score 5	Score 3	Score 2	Score 2			Yes	Yes	Server	Mild
23	4	3	2	2	score 1	score 5	score 5	Score 1	Score 5	Score 5	Score 5						poor	6	5	7	5	10	3	10	4	10	5	10	4	8	4	8	3	8	Score	Score 2	Score 5	Score 1	Score 5	Score 1	Score 5	Score 3	Score 5			Yes	Yes	Server	Server
24	15	1	2	3	score 1	score1	score 5	Score 5	Score 5	Score 5	Score 1	Score 5	Score 1	Score 1	Score 1	Score 5	poor	5	10	4	5	10	3	10	4	10	5	10	4	8	4	8	3	8	Score	Score 5	Score 5	Score 5	Score 5	Score 1	Score 5	Score 5	Score 5			Yes	Yes	Mild	Server
25	9	2	2	1	score 3	score 2	score 2	Score 4	Score 1	Score 3	Score 2						very poor	10	5	5	3	10	4	9			3	10							Score 2	Score 1	Score 3	Score 4	Score 4	Score 2	Score 5	Score 3	Score 5			Yes	Yes	Server	Server
26	7	1	8	5	score 4	score 4	score 4	Score 4	Score 3	Score 4	Score 5	Score 3	Score 3	Score 3	Score 3	Score 3	very poor	14	11	14	8	14	4	5	3	7	8	10	6	10	3	5	8	12	Score 4	Score 5	Score 3	Score 4	Score 5	Score 5	Score 3	Score 4	Score 2			Yes	Yes	Mild	Server
27	13		7	3	score 3	score 4	score 5	Score 3	Score 3	Score 1	Score 4	Score 4	Score 3	Score 3	Score 4	Score 3	very poor	12		16	8	12	4	12	5	7	8	12	8	12	3	6	8	13	Score	Score 5	Score 5	Score 3	Score 4	Score 5	Score 3	Score 3	Score 3			Yes	Yes	Mild	Mild
28	10	2	7	3	score 5	score1	score 1	Score 5	Score 3	Score 4	Score 4	Score 5	Score 4	Score 4	Score 3	Score 3	very poor	5	5	7	3	10	3	8	3	7	3	10	3	7	3	4	4	7	Score	Score 4	Score 3	Score 2	Score 5	Score 5	Score 3	Score 3	Score 2			Yes	Yes	Mild	Server
29	11	1	6	8	score 1	score 4	score 5	Score 4	Score 4	Score 5	Score 4	Score 4	Score 5	Score 3	Score 4	Score 3	very poor	12	6	12	5	12	4	7	4	10	6	12	8	13	4	6	5	13	Score	Score 5	Score 1	Score 1	Score 3	Score 5	Score 2	Score 2	Score 2			Yes	Yes	Server	Server
30	4		4	2	score 2	score 3	score 4	Score 4	Score 3	Score 3	Score 4	Score 5	Score 4	Score 4	Score 3	Score 3	poor	12	7	11
31	3	1		1	score 1	score 2	score 3	Score 4	Score 5	Score 5	Score 5	Score 3	Score 3	Score 4	Score 3	Score 2	very poor	14	15	17	10	16	6	10	4	13	10	16	10	16	3	6	14	17	Score	Score 5	Score 5	Score 4	Score 3	Score 5	Score 3	Score 2	Score 1			Yes	Yes	Server	Server
32	4		7	3	score 4	score 3	score 3	Score 3	Score 3	Score 4	Score 5	Score 5	Score 4	Score 3	Score 4	Score 4	very poor	10		13	10	14	4	13	4	14	10	16	8	15	4	6	10	14	Score	Score 5	Score 5	Score 5	Score 5	Score 5	Score 3	Score 3	Score 2			Yes	Yes	Server	Mild
33	8		4	6	score 1	score 3	score 3	Score 4				Score 3	Score 4	Score 3	Score 2	Score 3	very poor	15		15	8	16	6	14	5	13	12	16	4	15	3	6	10	16	Score	Score 5	Score 5	Score 1	Score 2	Score 4	Score 3	Score 2	Score 1			Yes	Yes	Server	Server
34	5	1	5	2		score 5	score 1	Score 5	Score 2	Score 4	Score 5	Score 3	Score 3	Score 3	Score 2	Score 3	very poor	15	7	15	8	16	6	14	5	13	12	16	4	15	3	6	10	16	Score	Score 5	Score 5	Score 1	Score 2	Score 4	Score 3	Score 2	Score 1			Yes	Yes	Server	Server
35	5	2	5	4								Score 3	Score 3	Score 4	Score 5
36	11	1		6	score 1	score1	score 5	Score 1	Score 1	Score 1	Score 5	Score 5	Score 5				Good	15	11	16	3	12	4	14	4	14	4	12	4	12	5	13	4	13	Score 1	Score 1	Score 5	Score 1	Score 3	Score 3	Score 3	Score 1	Score 5	Score 5		Yes	Yes	Server	Server
37	1	1		2	score 2	score1	score 5	Score 5	Score 1	Score 1	Score 1	Score 5	Score 5				poor	15			4	14	2	14	4	14	3	15	3	13	3	15	4	15	Score 1	Score 2	Score 1	Score 1	Score 1	Score 1	Score 1	Score 3	Score 1	Score 5		Yes	Yes	Server	Server
38	5			1	score 1	score1	score 1	Score 1	Score 5	Score 1	Score 5	Score 5					Good	15			3	14	2	16	3	14	3	14	4	14	2	12	3	14	Score 1	Score 3	Score 1	Score 1	Score 1	Score 1	Score 1	Score 1	Score 1	Score 5		Yes	Yes	Server	Server
39	1			1	score 5	score 5	score 5	Score 4	Score 2	Score 5	Score 5	Score 5					poor	17	5	14	2	14	3	15	2	13	3	15	4	16	2	14	2	17	Score 1	Score 4	Score 1	Score 1	Score 1	Score 3	Score 1	Score 1	Score 1	Score 4		Yes	Yes	Mild	Mild
40	7	3	2		score 2	score1	score 5	Score 3	Score 1	Score 1	Score 5	Score 5	Score 5				Good	14	16	14	2	13	2	13	2	11	2	14	4	12	2	14	3	15	Score	Score 1	Score 1	Score 1	Score 1	Score 2	Score 5	Score 2	Score 1	Score 5		Yes	Yes	Server	Server
41	5	4	6	5	score 1	score 5	score 5	Score 5	Score 1	Score 5	Score 5	Score 2	15	11	10	12	poor	13	12	13	3	14	2	12	3	12	3	15	2	14	3	14	4	14	Score	Score 1	Score 1	Score 1	Score 3	Score 3	Score 1	Score 5	Score 1	Score 5		Yes	Yes	Server	Server
42	5	1	2	3	score 5	score 2	score 1	Score 3	Score 3	Score 5	Score 5	Score 5	Score 5				Good	14	8	10	3	10			3	12	2	11	3	12	2	10	3	9	Score 1	Score 1	Score 1	Score 1	Score 2	Score 1	Score 1	Score 2	Score 1	Score 3		Yes	Yes	Server	Server
43	3	3	2	3	score 5	score 3	score 5	Score 1	Score 5	Score 5	Score 5	Score 5	Score 5				poor	14		11	3	10	3	9	3	8	2	11	4	11	2	8	3	12	Score 1	Score 5	Score 1	Score 1	Score 1	Score 1	Score 1	Score 1	Score 1			No	No
44	2		1	2	score 5	score1	score 1	Score 1	Score 5	Score 5	Score 5	Score 5					poor	12			3	9	4	8	4	11	3	7	2	7	3	9	3	9	Score 3	Score 1	Score 3	Score 1	Score 3	Score 5	Score 2	Score 1	Score 1			Yes	Yes	Server	Server
45	2	2		2	score 5	score 3	score 2	Score 5	Score 1	Score 5	Score 5	Score 5					poor	12		11	2	11	2	9	3	8	3	11	3	8	3	8	3	9	Score 1	Score 1	Score 1	Score 1	Score 3	Score 4	Score 1	Score 1	Score 1			Yes	Yes	Server	Server
46	6	1	1	2	score 4	score 5	score 5	Score 5	Score 3	Score 5	Score 5	Score 5	Score 3	Score 2	Score 4	Score 5	Good	12	12	14	2	8	3	9	3	9	3	8	4	9	3	11	4	11	Score 3	Score 1	Score 4	Score 1	Score 2	Score 5	Score 1	Score 1	Score 1	Score 5	Score 5	Yes	Yes	Server	Server
47	11		1	9	score 4	score 4	score 5	Score 5	Score 5	Score 2	Score 5	Score 5	Score 5	Score 3	Score 3	Score 2	poor	11			3	9	4	8	3	8	4	8	4	9	3	8	3	10	Score 1	Score 5	Score 1	Score 1	Score 3	Score 4	Score 1	Score 1	Score 1			3	Yes	Server	Server
48	11	2	2	6	score 4	score 5	score 1	Score 5	Score 1	Score 5	Score 5		Score 5				poor	12		13	3	9	4	9	3	10	4	9	4	8	3	9	4	13	Score 1	Score 1	Score 5	Score 1	Score 2	Score 5	Score 1	Score 1	Score 1			Yes	Yes	Server	Server
49	3	1	1		score 5	score 2	score 5	Score 1	Score 5	Score 5	Score 5						Good	12		11	3	11	3	11	2	9	4	8	3	8	3	7	4	12	Score 1	Score 2	Score 1		Score 3	Score 5	Score 1	Score 1	Score 1	Score 5		Yes	Yes	Server	Server
50	4		1	1	score 3	score 3	score 5	Score 3	Score 2	Score 5	Score 5	Score 5	Score 2	Score 3	Score 4		poor	11		13	3	9	4	8	3	9	4	10	3	7	3	8	3	9	Score 1	Score 1	Score 1		Score 2	Score 5	Score 1	Score 1	Score 1	Score 5		Yes	Yes	Server	Server
51	3			1	score 1	score 5	score 2	Score 1	Score 2	Score 5	Score 5	Score 5					Good	11	10	13	4	9	3	8	4	11	4	12	3	8	3	9	4	11	Score 1	Score 1	Score 1	Score 1	Score 2	Score 3	Score 1	Score 1	Score 1	Score 5		Yes	Yes	Server	Server
52	2	1			score 4	score 3	score 1	Score 2	Score 3	Score 5	Score 5	Score 5					Good	11		12	3	9	4	12	3	14	3	15	3	12	3	9	3	14	Score 1	Score 1	Score 1	Score 1	Score 3	Score 5	Score 2	Score 1	Score 1	Score 1	Score 1	Yes	Yes	Server	Server
53	2	1		2	score 1	score1	score 1	Score 1	Score 1	Score 5	Score 1	Score 5	Score 5				Good	12	13		4	12	2	14	4	12	3	10	4	10	4	8	4	9	Score 1	Score 1	Score 5	Score 1	Score 3	Score 4	Score 1	Score 1	Score 1	Score 1		Yes	Yes	Server	Server
54	1			2	score 1	score 5	score 5	Score 1	Score 1	Score 5	Score 5	Score 5	Score 5				Good	12			4	8	2	12	3	12	4	12	4	8	4	7	3	9	Score 1	Score 5	Score 5	Score 1	Score 4	Score 3	Score 1	Score 1	Score 1	Score 4		Yes	Yes	Server	Server
55	5	1	3	1	score 1	score 5	score 5	Score 3	Score 1	Score 5	Score 5	Score 5	Score 5				Good	12	11	14	3	13	4	9	3	9									Score 1	Score 5	Score 1	Score 1	Score 3	Score 2	Score 1	Score 2	Score 1	Score 1		Yes	Yes	Server	Server
56	3	4		1	score 1	score 5	score 1	Score 5	Score 1	Score 5	Score 5	Score 5	Score 5				Good	14	12		3	9	2	8	3	9	4	10	3	9	2	7	3	8	Score	Score 1	Score 5	Score 1	Score 4	Score 3	Score 1	Score 5	Score 1	Score 5		Yes	Yes	Server	Server
57	4	1	2	2	score 5	score 5	score 5	Score 1	Score 5	Score 5	Score 5	Score 5					Good	12		14	2	9	5	9	2	9	3	8	3	7	2	7	3	9	Score 1	Score 1	Score 3	Score 1	Score 3	Score 5	Score 1	Score 1	Score 1	Score 4		Yes	Yes	Server	Server
58	1				score 4	score1	score 1	Score 1	Score 4	Score 1	Score 5	Score 5	Score 4	Score 1	Score 4	Score 5	poor	14	11	14	3	7	3	8	2	8	3	8	2	8	2	7	4	9	Score 2	Score 1	Score 3	Score 1	Score 3	Score 5	Score 2	Score 1	Score 1			Yes	Yes	Server	Server
59	3	1		1	score 5	score1	score 1	Score 1	Score 3	Score 5	Score 5	Score 5					Good	14		12	2	8	3	9	2	7	3	8	3	7	3	8	3	8	Score 1	Score 1	Score 2	Score 1	Score 2	Score 4	Score 1	Score 1	Score 1	Score 1	Score 1	Yes	Yes	Server	Server
60	9	1		3	score 5	score1	score 1	Score 1	Score 3	Score 5	Score 5	Score 5					Good	13		12	3	8	4	9	2	7	4	9	3	8	2	8	3	9	Score 1	Score 2	Score 1	Score 1	Score 3	Score 4	Score 1	Score 1	Score 1	Score 4		Yes	Yes	Server	Server
61	12	2	2	5	score 5	score 5	score 1	Score 1	Score 5	Score 5	Score 5	Score 5					Good	11		13	3	8	3	9	2	8	3	8	3	9	2	8	3	7	Score 1	Score 1	Score 1	Score 1	Score 2	Score 5	Score 2	Score 1	Score 1			Yes	Yes	Server	Server
62	6		1	2	score 1	score1	score 1	Score 1	Score 1	Score 1	Score 5	Score 5	Score 5				Good	12		14	4	9	2	9	3	7	3	8	4	7	3	9	3	9	Score	Score 1	Score 1	Score 1	Score 3	Score 1	Score 1	Score 5	Score 1	Score 5		Yes	Yes	Server	Server
63	2		4	2	score 5	score1	score 1	Score 1	Score 5	Score 1	Score 5	Score 5					Good	13		14	3	9	3	8	2	7	3	9	3	8	3	9	4	9	Score 1	Score 1	Score 1	Score 1	Score 2	Score 4	Score 2	Score 1	Score 1	Score 5		Yes	Yes	Server	Server
64	2	2	1	1	score 5	score 5	score 5	Score 1	Score 5	Score 5	Score 5	Score 5					Good	12	12	15	3	9	3	8	3	10	3	10	3	9	4	8	3	9	Score 1	Score 2	Score 1	Score 1	Score 1	Score 3	Score 5	Score 1	Score 1	Score 4		Yes	Yes	Server	Server
65	1	2			score 5	score 2	score 1	Score 1	Score 1	Score 1	Score 5	Score 5					Good	13			3	10	3	13	3	11	4	8	3	8	3	7	3	10	Score 4	Score 1	Score 1	Score 1	Score 3	Score 5	Score 1	Score 1	Score 1			Yes	Yes	Server	Server
66	4	4	3	2	score 1	score1	score 5	Score 1	Score 1	Score 1	Score 5	Score 3	Score 5				Good	11	14	14	3	9	2	9	3	9									Score	Score 1	Score 1	Score 1	Score 1	Score 1	Score 3	Score 3	Score 1	Score 5	Score 5	No	No
67	4		2	2	score 1	score 5	score 5	Score 5	Score 1	Score 5	Score 1	Score 5	Score 1				poor	12	13	15	3	9	4	8	3	7	4	10	4	9	3	7	4	9	Score	Score 1	Score 1	Score 5	Score 1	Score 1	Score 5	Score 5	Score 1	Score 5		Yes	Yes	Server	Server
68	8		2	1	score 1	score 5	score 5	Score 5	Score 1	Score 2	Score 5	Score 5	Score 5				poor	12	11	14	4	8	3	7	4	9	2	9	3	8	4	9	3	10	Score	Score 1	Score 3	Score 1	Score 5	Score 5	Score 5	Score 5	Score 1	Score 5		Yes	Yes	Server	Server
69	8		9	2	score 1	score 5	score 5	Score 5	Score 5	Score 1	Score 1	Score 1	Score 5	Score 5			poor	11		14	3	8	3	11	3	9	2	9	2	11	3	8	3	8	Score	Score 1	Score 1	Score 1	Score 1	Score 5	Score 5	Score 1	Score 1	Score 5		Yes	Yes	Server	Server
70	10	5	10	2	score 1	score 5	score 5	Score 1	Score 1	Score 5	Score 5	Score 5					Good	12	11	14	3	9	2	8	2	9	3	9	3	9	3	8	2	8	Score	Score 1	Score 1	Score 1	Score 1	Score 4	Score 5	Score 4	Score 1	Score 5		Yes	Yes	Mild	Server
71	3		5	2	score 1	score 5	score 5	Score 1	Score 1	Score 5	Score 5	Score 5	Score 5				poor	14	11	13	3	8	2	9	4	9	3	7	3	8	4	9	4	10	Score 1	Score 1	Score 1	Score 1	Score 4	Score 5	Score 4	Score 1	Score 1	Score 5		Yes	Yes	Server	Server
72	3		2	1	score 4	score 4	score 5	Score 1	Score 1	Score 5	Score 5	Score 4	Score 3	Score 4	Score 3	Score 4	poor	14	11	13	3	10	4	8	3	9	3	8	3	7	3	10	4	9	Score 3	Score 1	Score 1	Score 1	Score 4	Score 1	Score 2	Score 1	Score 1	Score 5		Yes	Yes	Server	Server
73	6	2	1		score 3	score 3	score 5	Score 1	Score 1	Score 2	Score 5	Score 5	Score 4	Score 3	Score 4	Score 3	poor	14	12	11	2	7	3	8	4	9	4	10	5	11	4	9	3	9	Score 1	Score 1	Score 1	Score 1	Score 3	Score 1	Score 1	Score 2	Score 1			Yes	Yes	Server	Server
74	16	3		5	score 2	score 4	score 1	Score 5	Score 1	Score 2	Score 5	Score 5					poor	12		14	2	8	3	9	2	7	5	9	4	9	2	8	4	10	Score 1	Score 2	Score 2	Score 1	Score 1	Score 3	Score 1	Score 2	Score 1	Score 5		Yes	Yes	Server	Server
75	2	3	5	2	score 3	score 5	score 5	Score 1	Score 4	Score 5	Score 5	Score 5	Score 3	Score 4	Score 2	Score 1	poor	13	11	15	3	9	4	8	5	9	2	7	3	7	4	9	5	10	Score 2	Score 1	Score 1	Score 1	Score 3	Score 3	Score 2	Score 1	Score 1	Score 5		Yes	Yes	Server	Server
76	11	5	4	4	score 4	score 2	score 5	Score 5	Score 1	Score 5	Score 5	Score 5					Good	12	13	14	2	8	3	9	4	9	3	7	3	7	4	9	5	10	Score 1	Score 1	Score 1	Score 4	Score 3	Score 5	Score 1	Score 1	Score 1	Score 5		Yes	Yes	Server	Server
77	9	3	5	2	score 5	score 5	score 5	Score 4	Score 3	Score 5	Score 5	Score 5					Good	14	11	12	3	9	3	9	2	9	3	9	3	10	3	9	2	8	Score 1	Score 1	Score 1	Score 1	Score 2	Score 5	Score 1	Score 2	Score 1	Score 5		Yes	Yes	Server	Server
78	4	1	1	1	score 5	score 2	score 1	Score 5	Score 3	Score 5	Score 5	Score 5					Good	12	14	15	3	8	4	9	2	7	3	8	2	7	3	9	4	9	Score 1	Score 1	Score 1	Score 1	Score 2	Score 5	Score 1	Score 1	Score 1			Yes	Yes	Server	Server
79	4	1		1	score 5	score 2	score 1	Score 5	Score 3	Score 5	Score 5	Score 5					Good	13		12	3	8	4	9	2	7	3	8	2	9	3	10	2	7	Score 1	Score 1	Score 1	Score 1	Score 2	Score 5	Score 1	Score 1	Score 1			Yes	Yes	Server	Server
80	4		1	3	score 4	score 3	score 1	Score 5	Score 4	Score 5	Score 5	Score 5	Score 5	Score 5	Score 5		Good	12	14	16	2	10	3	8	3	8	3	9	3	9	3	8	4	10	Score 1	Score 5	Score 1	Score 1	Score 2	Score 5	Score 1	Score 1				Yes	Yes	Server	Server
81	3		1		score 1	score 5	score 5	Score 1	Score 5	Score 5	Score 5	Score 5	Score 5				poor	13	11	14	3	8	2	9	4	8	3	8	4	10	4	8	4	9	Score 1	Score 1	Score 5	Score 1	Score 2	Score 3	Score 1	Score 5	Score 1	Score 5		Yes	Yes	Server	Server
82	11			1	score 1	score1	score 5	Score 1	Score 1	Score 1	Score 5	Score 5	Score 5				Good	12	14		4	9	2	10	3	9	3	10	3	9	3	10	4	10	Score	Score 1	Score 1	Score 1	Score 1	Score 3	Score 1	Score 5	Score 1	Score 5		Yes	Yes	Server	Server
83	7		3	2	score 5	score 5	score 5	Score 2	Score 4	Score 5	Score 5	Score 5					Good	13	11	14	3	9	4	8	2	9	4	11	3	8	3	10	2	7	Score 1	Score 1	Score 1	Score 1	Score 2	Score 5	Score 1	Score 2	Score 1	Score 5		Yes	Yes	Server	Server
84	6	4	3	3	score 5	score 5	score 5	Score 3	Score 3	Score 5	Score 5	Score 5					Good	12	14	15	3	9	4	9	4	8	4	9	2	8	3	9	4	10	Score 1	Score 1	Score 1	Score 1	Score 3	Score 5	Score 1	Score 2	Score 1	Score 5		Yes	Yes	Server	Server
85	3	1			score 3	score 3	score 3		Score 5	Score 4	Score 4	Score 5					Good	7	8	8	6	9	4	10	4	9	9	11	5	10	3	5	10	12	Score 3	Score 3	Score 5	Score 5	Score 4	Score 4	Score 2	Score 4				Yes	Yes	Server	Server
86	1		1		score 3	score 3	score 3		Score 5	Score 5	Score 5	Score 5					Good	7	8	8	6	9	4	10	4	9	9	12	5	10	3	5	10	12	Score 3	Score 3	Score 5	Score 5	Score 4	Score 4	Score 2	Score 4				Yes	Yes	Server	Server
87	3		3		score 3	score 2	score 3	Score 5	Score 5	Score 5		Score 5					Good	7	8	8	6	9	4	10	4	9	9	12	5	10	3	5	10	12	Score 3	Score 3	Score 4		Score 3	Score 2	Score 2	Score 3				Yes	Yes	Server	Server
88	4	2	2		score 3	score 3	score 4	Score 5	Score 5	Score 5		Score 5			Score 2	Score 3	Good	7	8	8	6	9	4	10	4	9	9	12	5	10	3	5	10	12	Score 3	Score 3	Score 4		Score 3	Score 3	Score 2	Score 2				Yes	Yes	Server	Server
89	10	4	1		score 3	score 2	score 3	Score 5	Score 5	Score 5		Score 5					Good	7	8	8	6	9	4	10	4	9	9	11	5	10	3	5	10	12	Score 3	Score 3	Score 4	Score 3	Score 3	Score 2	Score 2	Score 3				Yes	Yes	Server	Mild
90	5	1		2	score 4	score 2	score 3	Score 5	Score 5	Score 5		Score 5					Good	9	9	9	3	9	3	10	3	7	2	7	5	12	6	11	8	12	Score 3	Score 4	Score 4	Score 4	Score 3	Score 4	Score 2	Score 2				Yes	Yes	Server	Server
91	5		1	3	score 4	score 3	score 4	Score 5	Score 5	Score 5		Score 5					Good	9	9	9	3	12	2	8	1	7	9	11	5	12	6	7	8	12	Score 3	Score 4	Score 4	Score 4	Score 3	Score 4	Score 2	Score 2				Yes	Yes	Server	Server
92	5	2		2	score 5	score 5	score 1	Score 5	Score 5	Score 2		Score 5					Good	9	8	7	4	8	3	8	2	4	2	7	5	12	6	11	8	12	Score 4		Score 4		Score 4	Score 5	Score 4	Score 2	Score 1	Score 3		Yes	Yes	Insignificant	Server
93	16			1	score 5	score 4	score 1	Score 5	Score 3	Score 2		Score 5					Good	8	8	7	2	8	2	9	3	9			5	12	6	10	8	10	Score 3				Score 5	Score 3	Score 4	Score 1				Yes	Yes	Server	Mild
94	6	2		1	score 5	score 4	score 2	Score 4	Score 3	Score 1		Score 5					Good	8	8	7	5	9	4	8	2	7			5	12	6	7	8	12	Score 3		Score 4		Score 5	Score 4	Score 3	Score 2	Score 1	Score 3		Yes	Yes	Server	Mild
95	5	1		2	score 1	score 2	score 1	Score 1	Score 1	Score 1		Score 2					Good	7	8	9	7	9	3	8	1	7	2	7	5	12	6	10	8	10	Score 1	Score 1	Score 5		Score 1	Score 2	Score 1	Score 1	Score 2	Score 4	Score 3	Yes	Yes	Mild	Mild
96	12	4	1	2	score 4	score 5	score 2	Score 4	Score 3	Score 1		Score 5					Good	9	8	7	2	8	3	8	2	9			4	10	4	6	4	10	Score 3		Score 4		Score 5	Score 4	Score 2	Score 4	Score 3	Score 1		Yes	Yes	Mild	Server
97	18	6	21	4	score 5	score 4	score 1	Score 5	Score 3	Score 2		Score 5					Good	8	9	7	3	8	2	8	2	8			5	12	6	6	8	10	Score 4		Score 4		Score 5	Score 4	Score 3	Score 2	Score 1			Yes	Yes	Insignificant	Mild
98	2			17	score 1	score 2	score 1		Score 2	Score 3	Score 1	Score 5					Good	9	9	9	3	9	1	8	2	6			5	12	5	10	8	10	Score 2	Score 2	Score 1		Score 1	Score 2	Score 2	Score 1	Score 3			Yes	Yes	Mild	Server
99	5		2	2	score 2	score1	score 3	Score 3	Score 4			Score 2	Score 3				Good	9	8	8	3	10	3	8	1	8			4	13	5	7	7	10	Score 2	Score 3	Score 1		Score 1	Score 2	Score 3	Score 4				Yes	Yes	Server	Mild
100	9	2		2	score 1	score1	score 2	Score 2	Score 1	Score 1	Score 1	Score 2	Score 1				Good	9	9	9	3	9	3	3	3	4			3	12	5	7	8	10	Score 2	Score 1	Score 1		Score 1	Score 2	Score 2					Yes	Yes	Insignificant	Insignificant
101	1			3	score 1	score1	score 1	Score 2	Score 1	Score 2		Score 1	Score 2				Good	8	9	8	4	9	3	8	3	5		6	3	11	5	7	8	10	Score 1	Score 2	Score 1		Score 1	Score 1	Score 2	Score 1				Yes	Yes	Insignificant	Insignificant
102	9	1	2	3	score 5	score 2	score 1	Score 4	Score 1	Score 1		Score 4	Score 2				Good	7	9	9	3	12	5	7	8	11	3	9	3	8	2	10	4	10	Score 1	Score 1	Score 2		Score 2	Score 1	Score 1	Score 1				Yes	Yes	Insignificant	Mild
103	10	1	2		score 1	score1	score 1	Score 2	Score 2	Score 1		Score 1	Score 2				Good	9	10	10	3	12	5	7	8	11	6	11	3	9	1	9	4	9	Score 1	Score 1	Score 1		Score 1	Score 2	Score 1	Score 1				Yes	Yes	Insignificant	Mild
104	11			3	score 1	score 2	score 1	Score 1	Score 1	Score 1		Score 1	Score 2				Good	8	8	9	3	12	5	8	8	11	8	11	3	8	1	10	3	10	Score 1	Score 1	Score 1		Score 1	Score 1	Score 2	Score 1				Yes	Yes	Insignificant	4
105	14		7	4	score 1	score 2	score 1	Score 1	Score 2	Score 1		Score 1					Good	8	8	9	8	10	6	10	8	9	6	10	4	8	2	9	4	8	Score 1	Score 1	Score 2		Score 1	Score 1	Score 1	Score 1				Yes	Yes	Insignificant	Mild
106	6	1	1	2	score 1	score 2	score 1	Score 3	Score 2	Score 2		Score 2					Good	9	8	9	8	10	6	10	8	9	6	10	4	9	3	8	3	7	Score 1	Score 2	Score 4		Score 2	Score 2	Score 1	Score 1				Yes	Yes	Mild	Insignificant
107	5		1	2	score 1	score1	score 2	Score 1	Score 1	Score 4		Score 1	Score 2				Good	9	8	9	6	11	8	10	8	10	5	8	4	9	3	8	3	7	Score 1	Score 2	Score 1		Score 1	Score 2	Score 1	Score 1				Yes	Yes	Server	Insignificant
108	6		1	2	score 1	score1	score 1	Score 2	Score 1	Score 1		Score 1					Excellent	8	7	9	8	10	8	10	6	9	7	12	3	4	3	9	3	7	Score 1	Score 2	Score 3		Score 2	Score 1	Score 2	Score 1				Yes	Yes	Insignificant	Mild
109	5		1	3								Score 5					Good	8	8	7	8	11	6	10	8	11	6	8	4	9	2	7	4	8	Score 3	Score 1	Score 2	Score 1	Score 5	Score 3	Score 4	Score 1				Yes	Yes	Server	4
110	5	1		3	score 5	score 5	score 3	Score 5	Score 3	Score 1		Score 5	Score 4	Score 5	Score 4	Score 2	Good	9	9	8	8	10	6	10	8	11	5	7	4	8	2	9	4	7	Score 4	Score 1	Score 2	Score 4	Score 5	Score 3	Score 2	Score 1	Score 3	Score 3	Score 2	Yes	Yes	Server	Mild
111	5	1	1	3	6	score 4	score 3	Score 5	Score 3	Score 4	Score 2	Score 4					Good	9	8	7	8	10	6	10	8	11	3	9	3	9	1	8	4	7	Score 4	Score 2	Score 1	Score 3	Score 5	Score 4	Score 3	Score 3				Yes	Yes	Server	Mild
112	3			1	score 5	score 4	score 1	Score 4	Score 3	Score 2		Score 5	Score 3	Score 2	Score 1	Score 3	Good	9	7	8	8	10	6	10	8	11	6	9	3	9	1	9	4	7	Score 3	Score 1	Score 1	Score 3	Score 5	Score 4	Score 3	Score 1		Score 3	Score 2	Yes	Yes	Server	Mild
113	4				score 5	score 4	score 2	Score 5	Score 3	Score 1		Score 5	Score 3	Score 2	Score 1	Score 4	Good	8	7	8	6	10	6	10	8	11	3	8	3	8	1	9			Score 4	Score 1	Score 1		Score 5	Score 4	Score 3	Score 2				Yes	Yes	Mild	Mild
114	2	1		1	score 5	score 4	score 2		Score 5	Score 3	Score 1	Score 5	Score 3	Score 2	Score 3	Score 4	Good	9	9	9	8	10	8	10	10	11	3	8	3	9	4	9	3	8	Score	Score 1	Score 1	Score 3	Score 5	Score 3	Score 4	Score 3				Yes	Yes	6	Server
115	9		2	4	score 1	score1	score 1	Score 2	Score 2	Score 1		Score 2	Score 3	Score 1	Score 4	Score 5	Good	7	9	8	8	10	6	8	8	10	1	8	3	8	1	8	3	9	Score 1	Score 1	Score 1		Score 1	Score 1	Score 1	Score 1	Score 1	Score 1	Score 1	Yes	Yes	Insignificant	Server
116	6	2	3	4	score 1	score1	score 2	Score 4	Score 5	Score 1		Score 1					Good	9	9	9	6	10	6	10	8	11	4	8	3	8	4	9			Score 1	Score 1	Score 1	Score 3	Score 1	Score 1	Score 1	Score 1	Score 1	Score 1	Score 1	Yes	Yes	Insignificant	Server
117	17	2	6	3	score 3	score 3	score 2		Score 4	Score 3		Score 4	Score 3				Good	9	8	7	8	10	6	8	8	10	1	8	3	9	2	9			Score 3	Score 5	Score 4	Score 4	Score 1	Score 1	Score 1	Score 1	Score 2	Score 1	Score 1	Yes	Yes	Mild	Server
118	7		2	1	score 2	score1	score 1		Score 2	Score 1	Score 2	Score 1	Score 1	Score 1			Good	9	8	7	8	10	6	7	10	9	1	8	1	8	2	10	1	7	Score 1	Score 2	Score 1	Score 2	Score 1	Score 2	Score 1	Score 2	Score 1	Score 2	Score 3	Yes	Yes	Insignificant	Mild
119	9			2	score 4	score 2	score 1	Score 3	Score 3	Score 4		Score 5	Score 4	Score 5	Score 2	Score 3	Good	9	8	8	8	12	6	8	8	10	4	9	3	8	3	7			Score 2	Score 2	Score 3	Score 1	Score 2	Score 2	Score 5	Score 1	Score 2	Score 2	Score 4	Yes	Yes	Mild	Server
120	4		1		score 4	score 4	score 2	Score 3				Score 5	Score 4				Good	9	8	8	5	12	5	10	8	10	3	8	4	8	2	9	3	10	Score 4	Score 4	Score 4	Score 4	Score 3	Score 5	Score 2	Score 2	Score 3	Score 4	Score 3	Yes	Yes	Mild	Server
121	10			2	score 4	score 3	score 1	Score 2	Score 1	Score 2		Score 3	Score 2				Good				5	12	6	11	8	10	6	10	3	9	3	8			Score 1	Score 2	Score 1	Score 2	Score 2	Score 1	Score 2	Score 2	Score 1			Yes	Yes	Mild	Mild
122	19			6	score 1	score1	score 1	Score 2	Score 3	Score 1		Score 1	Score 3	Score 4	Score 1	Score 4	Good	9	8	8	5	12	6	6	8	10	6	10	4	9	3	8			Score 1	Score 1	Score 2	Score 1	Score 1	Score 1	Score 2	Score 1	Score 1			Yes	Yes	Insignificant	Mild
123	5	3		2	score 1	score1	score 5		Score 2	Score 2	Score 1	Score 2					Good	9	10	8	5	12	5	10	10	10	1	8	4	8	1	6			Score 2	Score 2	Score 1	Score 1	Score 1	Score 1	Score 1	Score 2	Score 3	Score 4	Score 2	Yes	Yes	Insignificant	Insignificant
124	3	2	1	3	score 2	score1	score 2	Score 3	Score 3	Score 3		Score 1	Score 2	Score 4	Score 2	Score 3	Good	8	8	8	5	12	5	10	10	10	6	10	5	8	4	9	4	11	Score 2	Score 2	Score 1		Score 1	Score 2	Score 2	Score 4	Score 1			Yes	Yes	Mild	Mild
125	4			2	score 1	score 2	score 1	Score 2	Score 1	Score 2		Score 2					Good	11	9	13	6	10	5	8	4	9			5	12	5	10	8	10	Score 1	Score 2	Score 1		Score 1	Score 1	Score 1	Score 1	Score 1	Score 1	Score 1	Yes	Yes	Insignificant	Insignificant
126	12	4	3	4	score 5	score 3	score 2	Score 4	Score 4	Score 5	Score 3	Score 5					Good	10	9	11	5	8	4	9	2	7			5	12	5	10	8	10	Score 3	Score 2	Score 3	Score 4	Score 5	Score 3	Score 4	Score 2	Score 3	Score 2		Yes	Yes	Server	Mild
127	13	7	3	2	score 1	score 2	score 1	Score 2	Score 3	Score 2		Score 2					Good	10	8	11	6	10	3	8	3	9			5	12	5	10	8	10	Score 1	Score 2	Score 1		Score 1	Score 2	Score 2	Score 1				Yes	Yes	Insignificant	Mild
128	7	1	8	4	score 1	score 2	score 1	Score 1				Score 2	Score 3	Score 4	Score 5	Score 2	Good	9	7	11	5	11	5	12	6	11			5	12	5	10	8	10	Score 1	Score 2	Score 1		Score 2	Score 3	Score 3	Score 2				Yes	Yes	Mild	Server
129	5	1	3	2	score 2	score 2	score 2		Score 2	Score 2	Score 2	Score 1					Good	9	9	8	5	11	5	12	6	11			1	8	1	7	3	9	Score 2	Score 1	Score 2		Score 1	Score 1	Score 2	Score 3				Yes	Yes	Insignificant	Insignificant
130	10	2	10	4		score 5			Score 5			Score 5	Score 5	Score 5	Score 5		Good	9	9	9	5	11	5	12	6	11			1	9	2	7	3	8	Score 4		Score 4		Score 5	Score 4	Score 3	Score 4	Score 1	Score 4	Score 3	Yes	Yes	Mild	Server
131	5	1	4	3	score 4	score 3	score 4	Score 5	Score 5	Score 5		Score 4					Good	9	9	9	5	11	5	11	5	10			1	9	2	8	3	9	Score 3	Score 4	Score 4	Score 4	Score 3	Score 4	Score 2	Score 2				Yes	Yes	Server	Server
132	7	1	4	4	score 3	score 3	score 3		Score 5	Score 5	Score 5	Score 5					Good	12	11	11	5	10	5	12	6	11			2	8	1	9	3	9	Score 3	Score 3	Score 5	Score 5	Score 3	Score 3	Score 2	Score 3				Yes	Yes	Server	Server
133	8	1	4	4	score 3	score 3	score 3		Score 5	Score 5	Score 5	Score 5	Score 2	Score 3	Score 4	Score 5	Good	11	12	11	5	11	5	11	5	10			1	9	2	8	3	7	Score 3	Score 3	Score 5	Score 5	Score 4	Score 4	Score 4	Score 3				Yes	Yes	Server	Server
134	4		3	3	score 3	score 3	score 3		Score 5	Score 5	Score 5	Score 5					Good	7	12	11	5	14	5	11	5	11			2	8	3	9	3	9	Score 3	Score 3	Score 5	Score 5	Score 4	Score 4	Score 4	Score 3				Yes	Yes	Mild	Mild
135	5	2	3	3	score 3	score 3	score 3		Score 5	Score 5	Score 5	Score 5					Good	11	12	11	5	14	5	11	5	11			1	9	2	8	3	9	Score 3	Score 3	Score 5	Score 5	Score 4	Score 4	Score 4	Score 3				Yes	Yes	Server	Server
136	5	3	2		score 3	score 3	score 3		Score 5	Score 5	Score 5	Score 5					Good	11	12	14	5	12	5	12	5	12			1	8	2	8	1	8	Score 3	Score 3	Score 5	Score 5	Score 4	Score 4	Score 4	Score 3				Yes	Yes	Mild	Mild
137	12	3	13	6	score 3	score 3	score 3		Score 5	Score 5	Score 5	Score 5	Score 3	Score 4	Score 5	Score 2	Good	11	10	14	4	10	4	11	4	11	7	7	3	8	1	8	1	8	Score 3	Score 3	Score 5	Score 5	Score 4	Score 4	Score 2	Score 4				Yes	Yes	Mild	Mild
138	14	3	10	6	score 3	score 3	score 3		Score 5	Score 4	Score 4	Score 5					Good	11	10	10	4	10	4	11	3	11	8	11	3	8	1	9	2	8	Score 3	Score 3	Score 5	Score 5	Score 4	Score 4	Score 2	Score 4				Yes	Yes	Mild	Mild
139	23	4	10	8	score 3	score 3	score 3		Score 5	Score 5	Score 5	Score 5					Good	12	8	12	5	10	5	11	3	8			3	9	2	7	1	8	Score 3	Score 3	Score 5	Score 5	Score 4	Score 4	Score 2	Score 4				Yes	Yes	Server	Server
140	3		2	3	score 3	score 3	score 3		Score 5	Score 5	Score 5	Score 5					Good	10	10	10	5	11	5	10	5	9			3	8	1	9	2	7	Score 3	Score 3	Score 5	Score 5	Score 3	Score 2	Score 1	Score 3				Yes	Yes	Mild	Mild
141	40	9	10	10	score 1	score1	score 5	Score 1	Score 5	Score 5	Score 5	Score 5	Score 5				Good	10	11	12	6	10	6	11	7	8			5	8	2	8	1	8	Score 4	Score 5	Score 3	Score 5	Score 5	Score 5		Score 1	Score 5			Yes	Yes	Mild	Insignificant
142	4		5	2	score 1	score 2	score 5	Score 3	Score 5	Score 5	Score 4	Score 5					Good	11	9	13	5	10	6	11	8	11			3	8	3	8	1	8	Score 3	Score 5	Score 5	Score 3	Score 5	Score 5	Score 1	Score 2				Yes	Yes	Mild	Server
143	6	1	4	3	score 1	score1	score 5	Score 1	Score 5								poor	10	9	13	5	10	6	11	5	12			3	8	4	8	2	8	Score	Score 5	Score 5	Score 3	Score 5	Score 5		Score 1		Score 5		Yes	Yes	Insignificant	Mild
144	112	4	22	20	score 1	score1	score 5	Score 5	Score 1	Score 5	Score 5	Score 5					Good	11	11	12	3	10	10	10	6	11	6	8	3	8	1	8	2	9	Score	Score 4	Score 5	Score 3	Score 5	Score 5		Score 1				Yes	Yes	Insignificant	Mild
145	9	1	6	3	score 1	score1	score 5	Score 1				Score 5					Good	13	10	12	6	8	10	11	5	11	8	11	1	8	1	8	2	8	Score	Score 5	Score 5	Score 3	Score 5	Score 5	Score 2					Yes	Yes	Insignificant	Mild
146	4	2		3	score 2	score1	score 2		Score 1	Score 2	Score 3	Score 1	Score 1				Good	11	11	8	6	11	8	11	4	12			3	8	1	8	2	9	Score 1	Score 1	Score 3		Score 2	Score 1	Score 1	Score 2				Yes	Yes	Insignificant	Mild
147	4	2	3	2	score 1	score 2	score 3		Score 1	Score 2	Score 1						Good	11	10	11	6	10	10	10	5	11	6	8	2	8	1	8	4	9	Score 1	Score 1	Score 1		Score 1	Score 1	Score 2	Score 2				Yes	Yes	Insignificant	Mild
148	6		4	4	score 2	score 3	score 2		Score 1	Score 1	Score 2	Score 1	Score 2	Score 1	Score 2	Score 3	Good	7	6	10	6	10	8	11	6	8	6	7	1	8	2	7	3	8	Score 3	Score 1	Score 2		Score 1	Score 2	Score 1	Score 2				Yes	Yes	Mild	Server
149	4	1	2	3	score 1	score 2	score 3	Score 2	Score 1	Score 2		Score 1	Score 2	Score 2			Good	8	9	11	6	10	10	11	6	7			2	9	3	9	3	8	Score 3	Score 2	Score 1		Score 2	Score 1	Score 2	Score 1				Yes	Yes	Insignificant	Mild
150	4		3	3	score 2	score 3	score 2	Score 1	Score 1	Score 3		Score 2	Score 1	Score 2			Good	10	8	13	8	10	10	11	4	11	6	7	2	9	3	9	1	9	Score 3	Score 1		Score 2	Score 1	Score 2	Score 1	Score 1				Yes	Yes	Insignificant	Mild
151	6	1	4	1	score 1	score 2	score 3		Score 2	Score 3	Score 2	Score 2	Score 1	Score 2			Good	10	8	12	8	10	10	11	6	7			2	9	3	8	1	8	Score 2	Score 1	Score 1		Score 2	Score 2	Score 1	Score 1				Yes	Yes	Mild	Server
152	5		6	1	score 1	score 2	score 3	Score 1	Score 1	Score 2		Score 1	Score 2	Score 1			Good	9	7	11	6	10	10	11	5	11	6	8	2	9	3	9	1	9	Score 1	Score 1		Score 1	Score 1	Score 1	Score 2	Score 2				Yes	Yes	Insignificant	Mild
153	4		4	3	score 1	score 3	score 2		Score 2	Score 1	Score 1	Score 2	Score 1	Score 2			Good	10	8	11	6	10	8	10	6	8	6	7	2	9	2	8	1	7	Score 4	Score 1	Score 1		Score 2	Score 1	Score 3	Score 1				Yes	Yes	Server	Mild
154	2		3	2	score 1	score 2	score 3		Score 3	Score 2	Score 1	Score 3	Score 2	Score 1			Good	8	7	10	6	8	10	9	7	9	6	8	3	9	1	9	1	9	Score 4	Score 1	Score 1		Score 2	Score 1	Score 1	Score 2				Yes	Yes	Server	Server
155	2	3	3	1	score 1	score 2	score 1	Score 1	Score 2			Score 1	Score 1				Good	8	9	10	6	9	8	10	6	8	6	8	1	8	3	8	2	9	Score 1	Score 1	Score 2		Score 1	Score 1	Score 2	Score 1				Yes	Yes	Insignificant	Mild
156	8	3	4		score 4	score 5	score 4		Score 1	Score 1	Score 2	Score 1	Score 2	Score 3	Score 3	Score 4	Good	8	6	10	6	10	8	12	6	8			1	8	1	9	2	8	Score 1	Score 2	Score 2		Score 2	Score 2	Score 2	Score 2	Score 3	Score 4	Score 2	Yes	Yes	Mild	Server
157	32	2	40	1	score 1	score 5	score 5	Score 5	Score 3	Score 3	Score 5	Score 5	Score 4	Score 3	Score 2	Score 4	Good	9	7	12	5	12	8	10	6	8			3	9	3	8	5	8	Score 4	Score 1	Score 5	Score 5	Score 1	Score 1	Score 1	Score 1	Score 5	Score 5	Score 5	Yes	Yes	Server	Server
158	9	1	8	7	score 1	score 5	score 5	Score 5	Score 3	Score 3	Score 5	Score 5	Score 4	Score 3	Score 2	Score 4	Good	10	8	11	6	7	6	12	8	11	9	9	4	8	3	8	4	7	Score 4	Score 1	Score 5	Score 5	Score 1	Score 1	Score 1	Score 1	Score 5	Score 5	Score 5	Yes	Yes	Server	Server
159	8	1	6	4	score 1	score 5	score 5	Score 5	Score 3	Score 3	Score 5	Score 5	Score 4	Score 3	Score 2	Score 4	Good	10	11	10	6	12	8	11	6	8	8	10	3	8	1	9	3	8	Score 4	Score 2	Score 5	Score 5	Score 1	Score 1	Score 1	Score 1	Score 5	Score 5	Score 5	Yes	Yes	Server	Server
160	7	1	9	4	score 2	score 4	score 5	Score 5	Score 3	Score 3	Score 5	Score 5	Score 4	Score 3	Score 2	Score 4	Good	12	11	13	5	12	5	12	6	8	8	10	1	9	1	9	4	9	Score 3	Score 3	Score 4	Score 4	Score 3	Score 2	Score 2	Score 2	Score 3	Score 3	Score 5	Yes	Yes	Server	Server
161	6	2	4	3	score 2	score 4	score 5	Score 4	Score 3	Score 3	Score 5	Score 5	Score 4	Score 2	Score 2	Score 4	Good	12	11	13	5	11	5	10	8	10			3	8	1	9	3	9	Score 3	Score 3	Score 4	Score 4	Score 3	Score 1	Score 2	Score 2	Score 3	Score 3	Score 5	Yes	Yes	Server	Server
162	8	3	10	5	score 1	score 5	score 5	Score 5	Score 3	Score 5	Score 5	Score 5	Score 3	Score 3	Score 4	Score 2	Good	12	11	13	5	14	5	11	8	10			3	8	1	8	5	9	Score 4	Score 1	Score 5	Score 5	Score 1	Score 2	Score 1	Score 2	Score 5	Score 5	Score 5	Yes	Yes	Server	Server
163	10	1	8	3	score 1	score 5	score 5	Score 5	Score 3	Score 5	Score 5	Score 5	Score 3	Score 3	Score 4	Score 2	Good	11	10	11	5	14	5	14	7	11			5	8	2	8	2	8	Score 4	Score 1	Score 5	Score 5	Score 1	Score 2	Score 1	Score 2	Score 5	Score 5	Score 5	Yes	Yes	Server	Server
164	6	1	5	4	score 1	score 5	score 5	Score 5	Score 3	Score 5	Score 5	Score 5	Score 3	Score 3	Score 4	Score 2	Good	11	10	11	5	14	5	14	3	10			5	12	3	8	2	8	Score 4	Score 1	Score 5	Score 5	Score 1	Score 2	Score 1	Score 2	Score 5	Score 5	Score 5	Yes	Yes	Server	Server
165	8	3	10	3	score 1	score 5	score 5	Score 5	Score 3	Score 5	Score 5	Score 5	Score 3	Score 3	Score 4	Score 2	Good	10	11	10	5	14	5	14	5	14			5	12	6	11	8	12	Score 4	Score 1	Score 5	Score 5	Score 1	Score 2	Score 1	Score 2	Score 5	Score 5	Score 5	Yes	Yes	Server	Server
166	14	3	10		score 1	score 5	score 5	Score 5	Score 3	Score 5	Score 5	Score 5	Score 3	Score 3	Score 4	Score 2	Good	11	10	11	5	12	5	12	5	12			5	12	6	10	8	10	Score 4	Score 1	Score 5	Score 5	Score 1	Score 2	Score 1	Score 2	Score 5	Score 5	Score 5	Yes	Yes	Server	Server
167	6	1	4	3	score 1	score 4	score 4	Score 4	Score 3	Score 5	Score 5	Score 3	Score 4	Score 3	Score 3	Score 3	Good	11	10	10	5	14	5	14	5	14			5	12	6	7	8	12	Score 4	Score 2	Score 4	Score 4	Score 1	Score 2	Score 1	Score 2	Score 3	Score 3	Score 4	Yes	Yes	Server	Server
168	3	2	2	4	score 1	score 4	score 4	Score 4	Score 3	Score 5	Score 5	Score 3	Score 5	Score 2	Score 3	Score 2	Good	10	8	9	7	9	3	9	3	10			5	12	6	10	8	10	Score 4	Score 2	Score 4	Score 4	Score 1	Score 2	Score 1	Score 2	Score 3	Score 2	Score 4	Yes	Yes	Server	Server
169	3	2	1	2	score 2	score 5	score 5	Score 5	Score 3	Score 5	Score 4	Score 3	Score 4	Score 3	Score 3	Score 2	poor	10	9	9	7	9	3	10	2	9			4	10	4	6	4	10	Score 4	Score 1	Score 5	Score 5	Score 1	Score 2	Score 1	Score 2	Score 3	Score 4	Score 2	Yes	Yes	Server	Server
170	3	1	1	2	score 2	score 5	score 5	Score 5	Score 3	Score 5	Score 4	Score 3	Score 3	Score 2	Score 3	Score 2	Good	9	10	9	8	9	4	10	3	9			5	12	6	6	8	10	Score 4	Score 1	Score 5	Score 5	Score 1	Score 2	Score 1	Score 2	Score 4	Score 3	Score 3	Yes	Yes	Server	Server
171	4	1	2	2	score 1	score 5	score 5		Score 5	Score 3	Score 3		Score 2				Good	10	9		9	8	3	9	2	10			5	12	5	10	8	10	Score 4	Score 1	Score 5	Score 5					Score 5	Score 5	Score 5	Yes	Yes	Server	Server
172	3	2	1	2	score 1	score 5	score 5		Score 5	Score 3	Score 3			Score 2	Score 3		Good	10	9	11	8	9	3	10	7	9			4	13	5	7	7	10	Score 4	Score 1	Score 5	Score 5					Score 5	Score 5	Score 5	Yes	Yes	Server	Server
173	3	2	1	2	score 1	score1	score 2		Score 5	Score 3	Score 3	Score 5	Score 5	Score 2	Score 3		poor	9	9	10	7	9	3	8	7	10			3	12	5	6	8	10	Score	Score 1	Score 4	Score 3			Score 2	Score 1	Score 5	Score 5	Score 5	Yes	Yes	Server	Insignificant
174	4	3	2	3	score 1	score1	score 2	Score 1	Score 5	Score 3	Score 3	Score 5	Score 5	Score 2	Score 3	Score 2	poor	10	8	9	8	9	3	10	2	9			3	11	5	7	8	10	Score	Score 1	Score 4	Score 3	Score 2	Score 2	Score 2	Score 1	Score 5	Score 5	Score 5	Yes	Yes	Server	Insignificant
175	3	1	1	2	score 1	score1	score 2	Score 1	Score 5	Score 3	Score 3	Score 5	Score 5	Score 2	Score 3	Score 2	poor	10	7	9	7	9	9	10	3	8			3	11	5	7	8	10	Score	Score 1	Score 4	Score 3	Score 1	Score 2	Score 2	Score 1	Score 5	Score 5	Score 5	Yes	Yes	Server	Insignificant
176	5	1	1	4	score 1	score1	score 2	Score 3	Score 5	Score 3	Score 3	Score 5	Score 5	Score 2	Score 3	Score 2	poor	9	8	8	3	8	3	8	3	8			3	12	5	7	8	11	Score	Score 1	Score 4	Score 3	Score 1	Score 2	Score 2	Score 1	Score 5	Score 5	Score 5	Yes	Yes	Server	Insignificant
177	10	1	7	4	score 1	score1	score 2	Score 3	Score 5	Score 3	Score 3	Score 5	Score 5	Score 2	Score 3	Score 2	poor	10	8	9	3	8	3	8	5	8			3	12	5	7	8	11	Score	Score 1	Score 4	Score 3	Score 3	Score 2	Score 2	Score 1	Score 5	Score 5	Score 5	Yes	Yes	Server	Insignificant
178	2	1	7	4	score 1	score 3	score 5	Score 1	Score 1	Score 4	Score 4	Score 5	Score 3	Score 3			poor	10	9	8	3	9	3	8	6	8			3	12	5	7	8	11	Score 3	Score 1	Score 5	Score 5	Score 3		Score 4		Score 5	Score 5		Yes	Yes	Server	Server
179	2				score 1	score 3	score 5		Score 1	Score 4	Score 4	Score 5	Score 3	Score 3			poor	10	8	9	3	9	2	8	6	7			8	10	6	10	8	0	Score 3	Score 1	Score 5	Score 5	Score 3		Score 4	Score 5	Score 5	Score 5	Score 3	Yes	Yes	Server	Server
180	17			4	score 1	score 3	score 5	Score 1	Score 1	Score 4	Score 4	Score 5	Score 3	Score 3			poor	10	8	9	3	9	2	7	5	8			8	10	6	10	8	9	Score 3	Score 1	Score 5	Score 5	Score 3		Score 4	Score 5	Score 5	Score 5		Yes	Yes	Server	Server
181	5	1	2	3	score 1	score 3	score 5		Score 1			Score 3	Score 5	Score 3			poor	9	9	9	3	8	3	7	5	8			6	11	8	10	8	10	Score 3	Score 1	Score 5	Score 3	Score 3		Score 4		Score 5	Score 5	Score 5	Yes	Yes	Server	Server
182	28	1	19	10	score 1	score 3	score 5	Score 1	Score 3	Score 4	Score 5	Score 5	Score 3	Score 3			poor	10	9	12	4	8	3	8	6	9			8	10	8	10	6	9	Score 3	Score 1	Score 5	Score 5	Score 3		Score 4	Score 5	Score 5			Yes	Yes	Server	Server
183	14		7	3	score 1	score 4	score 3	Score 3	Score 3	Score 4	Score 5	Score 5	Score 5				poor	9	9	9	4	8	3	8	6	8			8	11	6	10	8	11	Score 3	Score 1	Score 5	Score 5	Score 1	Score 1		Score 5	Score 4	Score 3	Score 3	Yes	Yes	Server	Server
184	29	1	9	5	score 1	score 4	score 3	Score 3	Score 3	Score 4	Score 5	Score 5	Score 5		Score 2	Score 4	Good	9	10	7	3	8	3	8	4	8			8	10	6	10	8	11	Score 3	Score 1	Score 5	Score 5	Score 1	Score 1		Score 5	Score 4	Score 3		Yes	Yes	Server	Server
185	3	1	2	3	score 1	score 4	score 3	Score 3	Score 3	Score 4	Score 5	Score 5	Score 5	Score 4	Score 3	Score 2	poor	9	9	9	5	8	3	8	1	9	4	9	8	10	6	10	8	11	Score 3	Score 1	Score 5	Score 5	Score 1	Score 1	Score 5	Score 5	Score 5	Score 5	Score 5	Yes	Yes	Mild	Mild
186	3	1	1	3	score 1	score 4	score 5	Score 2	Score 1	Score 3	Score 2	Score 5	Score 5				very poor	10	8	9	6	9	3	9	1	9			8	10	6	10	8	11	Score 4	Score 2	Score 5	Score 1	Score 3		Score 4	Score 4	Score 4	Score 4	Score 3	Yes	Yes	Server	Server
187	3	1	2	3	score 1	score 4	score 5	Score 2	Score 5								very poor	10	9	10	8	10	2	9	3	8			6	10	6	10	8	11	Score 4	Score 2	Score 5	Score 1	Score 3		Score 4	Score 4	Score 4	Score 4	Score 3	Yes	Yes	Server	Server
188	3	1	2	4	score 1	score 4	score 5	Score 2	Score 1	Score 3	Score 2	Score 5					poor	10	8	8	9	10	3	9	2	8			8	10	8	10	10	11	Score 4	Score 2	Score 5	Score 1	Score 3		Score 4	Score 4	Score 4			Yes	Yes	Server	Server
189	3	1	2	3	score 1	score 4	score 5	Score 2				Score 5	Score 3	Score 2	Score 4	Score 2	poor	10	9	8	8	10	2	9	3	8			8	10	6	10	8	10	Score 4	Score 2	Score 5	Score 1	Score 3			Score 4	Score 4	Score 4	Score 4	Yes	Yes	Server	Server
190	3	1	1	3	score 1	score 4	score 5	Score 2	Score 1	Score 3	Score 3	Score 5					poor	10	8	9	7	10	3	8	2	3			6	10	6	8	8	11	Score 4	Score 2	Score 5	Score 1	Score 3		Score 4	Score 4	Score 4	Score 4	Score 4	Yes	Yes	Server	Server
191	3	1	2	3	score 1	score 4	score 3	Score 3	Score 3	Score 3	Score 4	Score 5	Score 5	Score 4	Score 5	Score 2	poor	10	9	8	7	10	3	9	3	8			8	10	6	10	8	10	Score 3	Score 1	Score 5	Score 5	Score 1	Score 1		Score 5	Score 4	Score 4		Yes	Yes	Server	Server
192	3	1	2	3	score 1	score 4	score 3	Score 3	Score 3	Score 4	Score 5	Score 5	Score 5	Score 4	Score 4		poor	10	8	9	8	10	3	9	2	8			8	10	6	8	4	9	Score 3	Score 1	Score 5	Score 5	Score 1	Score 1	Score 2	Score 3	Score 5	Score 4	Score 5	Yes	Yes	Mild	Server
193	3	1			score 1	score 3	score 5	Score 3	Score 1	Score 5	Score 5	Score 3	Score 5				poor	10	8	9	7	10	2	9	3	8			8	12	6	7	8	10	Score 4	Score 1	Score 5	Score 5	Score 2				Score 5	Score 4	Score 3	Yes	Yes	Server	Server
194	7	1	1	2	score 1	score 3	score 5	Score 3	Score 1	Score 5	Score 5	Score 5	Score 3				poor	9	9	9	8	10	3	8	3	9			5	12	5	8	8	10	Score 4	Score 1	Score 5	Score 5	Score 2	Score 4	Score 4	Score 4	Score 5	Score 4	Score 1	Yes	Yes	Server	Server
195	17	1	1	3	score 1	score 3	score 4	Score 3	Score 1	Score 5	Score 5	Score 5	Score 3	Score 1	Score 1	Score 1	poor	9	7	5	3	9	3	9	1	8	1	6	5	12	6	10	8	10	Score 4	Score 1	Score 5	Score 5	Score 2	Score 1	Score 1	Score 1	Score 1	Score 5	Score 4	Yes	Yes	Server	Server
196	5	2	3	4	score 1	score 3	score 5	Score 3	Score 1	Score 5	Score 5	Score 5	Score 3				poor	9	7	5	5	9	3	8	4	9			5	12	6	11	8	10	Score 4	Score 1	Score 5	Score 5	Score 2					Score 5	Score 5	Yes	Yes	Server	Server
197	9	1	4	3	score 1	score 3	score 5	Score 3	Score 1	Score 5	Score 3	Score 5	Score 4				poor	9	8	9	5	8	3	8	4	8			5	12	5	6	8	10	Score 4	Score 1	Score 5	Score 5	Score 2			Score 5	Score 5			Yes	Yes	Server	Server
198	10	2	7	4	score 1	score 2	score 1		Score 2	Score 2	Score 2	Score 1	Score 2				Good	9	8	7	3	8	3	8	6	8	6	9	5	12	5	10	8	10	Score 1	Score 1	Score 1		Score 1	Score 2	Score 1	Score 2				Yes	Yes	Insignificant	Mild
199	15	5	7	4	score 1	score1	score 1		Score 1	Score 1	Score 1	Score 1	Score 2				Good	9	7	7	3	8	3	8	7	8			5	12	5	10	8	10	Score 1	Score 2	Score 1		Score 1	Score 1	Score 2	Score 2	Score 1	Score 1	Score 1	Yes	Yes	Insignificant	Mild
200	19	2	7	4	score 1	score1	score 2		Score 1	Score 2	Score 2	Score 1					Good	9	9	9	3	9	4	9	7	9			5	12	5	10	8	10	Score 1	Score 1	Score 2									2	Yes	Insignificant	Insignificant
201	3	1	1	3	score 1	score 4	score 5	Score 1	Score 4	Score 4	Score 4	Score 1	Score 1				Excellent	8	8	8	3	8	3	8	6	8			5	12	5	10	8	10	Score 1	Score 3	Score 1	Score 1	Score 1	Score 1	Score 1	Score 2				Yes	Yes	Server	Mild
202	5		2	1	score 1	score 2	score 3	Score 2	Score 1	Score 2		Score 1	Score 2	Score 3			Good	9	8	7	3	9	3	8	2	9			5	12	5	10	8	10	Score 1	Score 1	Score 1		Score 1	Score 1	Score 2	Score 2				Yes	Yes	Insignificant	Mild
203	5	1	8	3	score 1	score 3	score 4		Score 4	Score 2	Score 1	Score 1					Good	9	11	11	8	11	3	9	2	9	4	10	5	12	5	10	8	12	Score 1	Score 3	Score 1	Score 1	Score 1	Score 1	Score 4	Score 2	Score 1			Yes	Yes	Server	Mild
204	4	1	5	1	score 2	score 3	score 2	Score 1	Score 2	Score 1		Score 2	Score 1	Score 3			Good	9	11	11	5	11	4	9	3	9	4	10	4	12	5	10	4	9	Score 3	Score 1	Score 2	Score 1	Score 1	Score 2	Score 1	Score 2	Score 1	Score 1	Score 1	Yes	Yes	Mild	Insignificant
205	8	1	3	2	score 1	score 2	score 3		Score 1	Score 1	Score 1	Score 1	Score 1	Score 1	Score 1	Score 1	Good	9	11	11	5	11	4	9	3	9	4	10	4	10	6	11	4	9	Score 1	Score 1	Score 2		Score 1	Score 2	Score 2	Score 2	Score 1	Score 1	Score 1	Yes	Yes	Insignificant	Mild
206	5	1	3	1	score 1	score1	score 2		Score 1	Score 2	Score 2	Score 1	Score 1				Good	9	11	11	5	11	4	9	3	9	4	10	4	10	2	6	4	9	Score 1	Score 1	Score 1	Score 1	Score 1	Score 1	Score 2	Score 1	Score 1	Score 1	Score 1	Yes	Yes	Insignificant	Insignificant
207	4	1	3	3	score 1	score 3	score 2		Score 1	Score 2	Score 1	Score 2	Score 1	Score 2			Good	9	10	10	5	10	4	9	3	9	4	8	4	10	2	6	4	9	Score 1	Score 1	Score 1		Score 2	Score 1	Score 2	Score 3				Yes	Yes	Insignificant	Mild
208	6	3	7	2	score 1	score 2	score 3		Score 1	Score 1	Score 2	Score 2	Score 1	Score 3			Good	6	10	10	5	8	4	9	3	9	4	11	5	10	2	6	4	8	Score 1	Score 2	Score 1	Score 1	Score 2	Score 1	Score 3	Score 1				Yes	Yes	Insignificant	Mild
209	3	2		1	score 2	score 3	score 2	Score 1	Score 1	Score 2	Score 1	Score 2	Score 1	Score 3	Score 1	Score 1	Good	6	10	10	4	8	3	8	3	8	4	11	5	10	2	6	4	8	Score 1	Score 1	Score 1		Score 1	Score 1	Score 2	Score 2				Yes	Yes	Insignificant	Server
210	2	1		1	score 1	score 3	score 2	Score 2	Score 2	Score 3	Score 1	Score 2	Score 3	Score 2			Good	10	11	11	5	9	3	8	3	8	4	11	5	9	2	6	4	8	Score 1	Score 1	Score 1		Score 1	Score 2	Score 3	Score 1				Yes	Yes	Mild	Server
211	2		1		score 1	score 3	score 2	Score 2	Score 1	Score 2		Score 2	Score 3	Score 2			Good	10	11	11	5	9	3	8	4	8	6	10	5	9	1	7	5	10	Score 1	Score 1	Score 1		Score 1	Score 2	Score 1	Score 1				Yes	Yes	Insignificant	Server
212	3	1		2	score 1	score 3	score 2	Score 2	Score 1	Score 2		Score 2	Score 1	Score 2			Good	10	11	11	5	9	3	7	3	8	6	10	5	10	1	7	5	10	Score 1	Score 1			Score 1	Score 2	Score 3	Score 1	Score 1	Score 2	Score 3	Yes	Yes	Insignificant	Mild
213	4	12	4	23	score 1	score 2	score 3	Score 1	Score 1	Score 1		Score 1					Good	10	11	11	3	9	3	7	4	8	6	10	5	10	2	6	5	10	Score 1	Score 2	Score 4		Score 2	Score 3	Score 2	Score 1	Score 2	Score 1	Score 1	Yes	Yes	Mild	Insignificant
214	4	5	3	1	score 1	score 2	score 1		Score 2	Score 1	Score 3	Score 1	Score 1	Score 1	Score 1	Score 1	Good	6	10	10	5	9	3	7	4	8	6	10	5	10	2	6	5	10	Score 2	Score 1	Score 1	Score 1	Score 1	Score 2	Score 1	Score 1				Yes	Yes	Insignificant	Mild
215	3	6	2	4	score 1	score1	score 1	Score 2	Score 2	Score 1	Score 2	Score 1	Score 2	Score 1	Score 2	Score 1	Good	6	10	10	5	9	3	7	4	8	6	11	5	10	2	6	5	10	Score 2	Score 1	Score 2		Score 2	Score 2	Score 2	Score 1	Score 1	Score 1	Score 1	Yes	Yes	Insignificant	Mild
216	3	3	2	4	score 1	score 2	score 1		Score 1	Score 2	Score 2	Score 1	Score 1				Good	6	10	10	5	8	3	7	4	8	6	11	5	10	2	6	4	8	Score 1	Score 2	Score 1	Score 1	Score 1	Score 1	Score 2	Score 1	Score 1	Score 1		Yes	Yes	4	Server
217	5			1	score 1	score 2	score 2		Score 2	Score 1	Score 2	Score 1	Score 2	Score 1	Score 1	Score 1	Good	10	12	11	5	8	3	7	3	8	4	11	5	9	2	6	4	8	Score 1	Score 2	Score 1		Score 1	Score 2	Score 3	Score 4	Score 1	Score 1	Score 3	Yes	Yes	Server	Mild
218	3	4	3	2	score 2	score 3	score 2		Score 1	Score 2	Score 3	Score 1	Score 5	Score 4		Score 1	Good	10	12	11	6	8	3	7	3	8	4	10	4	9	1	7	4	8	Score 4	Score 1	Score 2		Score 2	Score 1	Score 1	Score 2				Yes	Yes	Insignificant	Mild
219	8	8	4	1	score 1	score 2	score 3		Score 2	Score 3	Score 2	Score 1	Score 2	Score 1	Score 1	Score 1	Good	10	12	11	6	8	3	7	3	8	4	10	4	9	1	7	8	12	Score 1	Score 1	Score 2		Score 2	Score 1	Score 1	Score 2				Yes	Yes	Insignificant	Mild
220	9	7	5	2	score 2	score1	score 2		Score 1	Score 3	Score 2	Score 3	Score 4	Score 2	Score 2	Score 3	Good	10	12	11	6	8	3	7	3	8	6	10	4	9	1	7	3	12	Score 1	Score 1	Score 3	Score 1	Score 2	Score 1	Score 2	Score 1	Score 2	Score 1	Score 2	Yes	Yes	Insignificant	Mild
221	4	4	3	7	score 2	score1	score 3		Score 1	Score 2	Score 3	Score 1	Score 2	Score 2	Score 3	Score 4	Good	10	12	11	6	8	3	7	3	8	6	10	4	10	3	5	8	12	Score 1	Score 1	Score 2		Score 2	Score 1	Score 2	Score 1				Yes	Yes	Insignificant	Server
222	3	3	8	3	score 5	score 3	score 5	Score 1	Score 2	Score 5	Score 5	Score 5	Score 3	Score 4	Score 2	Score 1	Good	7	10	10	6	8	3	7	3	8	6	10	4	10	3	5	8	12	Score 2	Score 1	Score 5	Score 4					Score 5	Score 5	Score 5	Yes	Yes	Server	Server
223	4		2	1	score 1	score 3	score 5	Score 1	Score 1	Score 4	Score 4	Score 5	Score 3	Score 3		Score 4	Good	7	11	10	4	8	2	8	4	9	5	11	5	10	3	5	8	11	Score 3	Score 1	Score 5	Score 5	Score 3	Score 2	Score 1	Score 4	Score 1	Score 5	Score 5	Yes	Yes	Server	Server
224	3	2	1	2	score 1	score 3	score 5	Score 1	Score 1	Score 4	Score 4	Score 5	Score 3	Score 3		Score 4	Good	9	12	9	5	9	2	9	4	9	4	9	4	10	3	5	4	11	Score 3	Score 1	Score 5	Score 5	Score 3	Score 2	Score 1		Score 1	Score 5	Score 5	Yes	Yes	Server	Server
225	2	2	2	1	score 1	score 4	score 3	Score 3	Score 3	Score 4	Score 5	Score 5	Score 5	Score 2	Score 3	Score 4	poor	10	12	10	6	10	2	10	2	9	4	9	5	9	4	9	4	10	Score 3	Score 1	Score 5	Score 5	Score 1	Score 1	Score 1	Score 1	Score 5	Score 4	Score 2	Yes	Yes	Server	Server
226	4	1	2	3	score 1	score 4	score 3	Score 3	Score 3	Score 4	Score 5	Score 5	Score 5	Score 2	Score 1	Score 1	poor	10	12	7	6	10	3	8	3	8	5	10	3	11	3	7	8	10	Score 3	Score 1	Score 5	Score 5	Score 1	Score 1	Score 1	Score 2	Score 1	Score 5	Score 4	Yes	Yes	Server	Server
227	1				score 2	score 2	score 1	Score 1	Score 1	Score 1	Score 1	Score 5					Good	14		10	4	10	3	9	3	9	4	8	4	8	3	8	4	8	Score 1	Score 1	Score 1	Score 1	Score 3	Score 5	Score 1	Score 1	Score 1			Yes	Yes	Server	Server
228	5	1	1		score 5	score 5	score 1	Score 1	Score 1	Score 5	Score 5	Score 5	Score 1	Score 1	Score 1	Score 1	Good	13		14	4	11	4	10	2	8	3	8	3	8	3	8	4	9	Score 1	Score 1	Score 1	Score 1	Score 3	Score 3	Score 2	Score 1	Score 1	Score 1	Score 5	Yes	Yes	Server	Server
229	2	1		2	score 5	score 5	score 1	Score 5	Score 2	Score 5	Score 5	Score 5	Score 1	Score 1	Score 1	Score 1	Good	14		12	4	9	3	10	3	8	4	9	3	9	3	9	3	9	Score 1	Score 1	Score 1	Score 1	Score 3	Score 5	Score 1	Score 1	Score 1	Score 1	Score 1	Yes	Yes	Server	Server
230	2	3	1	1	score 5	score1	score 5	Score 1	Score 5	Score 5	Score 5	Score 5	Score 1	Score 1	Score 1	Score 1	Good	12		15	4	12	3	10	3	10	4	8	3	9	3	9	4	9	Score 1	Score 1	Score 1	Score 1	Score 3	Score 5	Score 1	Score 1	Score 1	Score 1	Score 1	Yes	Yes	Server	Server
231	2				score 5	score 5	score 1	Score 1	Score 1	Score 5	Score 5						Good	12		14	4	10	3	10	3	9	4	10	3	9	3	9	3	9	Score		Score 3		Score 3	Score 5	Score 2	Score 1	Score 1	Score 5	Score 1	Yes	Yes	Server	Server
232			3		score 5	score1	score 1	Score 5	Score 1	Score 1	Score 5	Score 5	Score 5	Score 1	Score 1	Score 1	Good	14		15	3	10	3	10	3	10	4	8	3	9	3	8	5	12	Score 1	Score 1	Score 5	Score 1	Score 1	Score 3	Score 1	Score 2	Score 1	Score 1	Score 1	Yes	Yes	Server	Server
233	2	2		1	score 5	score1	score 5	Score 1	Score 1	Score 5	Score 5	Score 5	Score 5	Score 1	Score 1	Score 1	Good	14		16	3	10	3	11	3	10	3	9	3	9	3	9	4	10	Score 1	Score 1	Score 1	Score 1	Score 3	Score 3	Score 1	Score 1	Score 1	Score 1	Score 1	Yes	Yes	Server	Server
234	9	1	1	3	score 5	score 5	score 5	Score 1	Score 5	Score 5	Score 5	Score 5	Score 1	Score 1	Score 1	Score 1	Good	14		15	4	10	3	12	3	9	4	9	3	9	3	9	4	10	Score 1	Score 1	Score 1	Score 1	Score 3	Score 3	Score 2	Score 1	Score 1	Score 1	Score 1	Yes	Yes	Server	Server
235	1		3		score 5	score1	score 5	Score 5	Score 5	Score 5	Score 5	Score 5	Score 1	Score 1	Score 1	Score 1	Good	14		15	3	10	3	11	3	9	3	8	3	9	3	8	3	9	Score 1	Score 1	Score 1	Score 1	Score 2	Score 5	Score 1	Score 1	Score 1	Score 1	Score 1	Yes	Yes	Server	Server
236		1			score 5	score1	score 5	Score 1	Score 1	Score 5	Score 5	Score 5	Score 1	Score 1	Score 1	Score 1	Good	15	11	16	4	11	3	0.1	4	8	4	9	3	8	4	9	3	9	Score 1	Score 1	Score 1	Score 1	Score 3	Score 3	Score 2	Score 1	Score 1	Score 1	Score 1	Yes	Yes	Server	Server
237	8	5		2	score 5	score1	score 1	Score 1	Score 5	Score 5	Score 5	Score 5	Score 1	Score 1	Score 1	Score 1	Good	14		15	3	11	3	11	3	11	4	9	3	8	3	10	4	9	Score 1	Score 1	Score 1	Score 1	Score 3	Score 5	Score 2	Score 1	Score 1	Score 1	Score 1	Yes	Yes	Server	Server
238	2		4		score 5	score1	score 5	Score 5	Score 5	Score 5	Score 5	Score 5	Score 1	Score 1	Score 1	Score 1	Good	13		15	4	9	3	11	4	10	4	9	4	8	3	8	4	9	Score 1	Score 1	Score 1	Score 1	Score 3	Score 5	Score 1	Score 1	Score 1	Score 1	Score 1	Yes	Yes	Server	Server
239	2		1		score 5	score1	score 1	Score 1	Score 5	Score 5		Score 5	Score 1	Score 1	Score 1	Score 1	Good	14		15	4	9	3	12	3	10	4	10	4	8	3	9	4	9	Score 1	Score 1	Score 1	Score 1	Score 1	Score 5	Score 2	Score 1	Score 1	Score 1	Score 1	Yes	Yes	Server	Server
240	1			1	score 5	score 4	score 1	Score 1	Score 1	Score 5	Score 5	Score 5	Score 1	Score 1	Score 1	Score 1	Good	14		15	4	12	3	11	3	10	4	10	4	8	3	8	3	10	Score 1	Score 1	Score 1	Score 1	Score 1	Score 4	Score 2	Score 1	Score 1	Score 1	Score 1	Yes	Yes	Server	Server
241	1		1		score 5	score1	score 5	Score 1	Score 1	Score 5	Score 5	Score 5	Score 1	Score 1	Score 1	Score 1	poor	14		16	3	12	3	10	3	11	4	11	4	8	3	8	4	9	Score 1	Score 1	Score 1	Score 1	Score 3	Score 5	Score 2	Score 1	Score 1	Score 1	Score 1	Yes	Yes	Server	Server
242	1	1		1								Score 5	Score 1	Score 1	Score 1	Score 1		14		15	4	11	3	10	3	9	4	12	4	8	3	8	4	9	Score 1	Score 1	Score 1	Score 1	Score 3	Score 5	Score 2	Score 1	Score 1	Score 1	Score 1	Yes	Yes	Server	Server
243	3		3	2								Score 5	Score 1	Score 1	Score 1	Score 1	Good	13		14	4	11	3	9	3	10	4	9	4	8	3	8	3	10	Score 1	Score 1	Score 1	Score 1	Score 3	Score 3	Score 2	Score 1	Score 1	Score 1	Score 1	Yes	Yes	Server	Server
244	2	1		2	score 5	score1	score 5	Score 1	Score 5	Score 5	Score 5	Score 5	Score 1	Score 1	Score 1	Score 1	Good	14		14	4	12	3	11	4	8	4	9	4	9	3	8	4	11	Score 1	Score 1	Score 1	Score 1	Score 3	Score 4	Score 1	Score 1	Score 1	Score 1	Score 1	Yes	Yes	Server	Server
245	1				score 1	score1	score 1	Score 1	Score 1	Score 1	Score 1	Score 5	Score 5	Score 1	Score 1	Score 1	Good	14	11	13	4	9	2	10	5	11	3	9	4	10	5	11	4	11	Score	Score 1	Score 1	Score 1	Score 1	Score 3	Score 1	Score 1	Score 1	Score 5	Score 1	Yes	Yes	Server	Server
246	2			2	score 1	score1	score 1	Score 1	Score 1	Score 1	Score 5	Score 5	Score 5	Score 1	Score 1	Score 1	Good		12		3	10	3	11	4	11	3	11	4	10	4	11	5	12	Score	Score 1	Score 1	Score 1	Score 1	Score 3	Score 1	Score 1	Score 1	Score 5	Score 1	Yes	Yes	Server	Server
247	13		2		score 1	score 5	score 1	Score 5	Score 1	Score 1	Score 5	Score 5	Score 5	Score 1	Score 1	Score 1	poor	15	13	14	3	10	4	13	4	11	4	10	3	9	3	11	4	12	Score	Score 1	Score 1	Score 1	Score 3	Score 2	Score 1	Score 1	Score 1	Score 5	Score 1	Yes	Yes	Server	Server
248	2		3	2	score 5	score 2	score 5	Score 1	Score 3	Score 5	Score 5	Score 5	Score 1	Score 1	Score 1	Score 1	Good	15	11	15	2	11	4	8	3	10	3	9	4	9	3	9	4	11	Score 1	Score 1	Score 1	Score 1	Score 3	Score 3	Score 2	Score 1	Score 1	Score 1	Score 1	Yes	Yes	Server	Server
249	4	3	1	3	score 1	score 5	score 1	Score 1	Score 1	Score 1	Score 1	Score 5	Score 5	Score 1	Score 1	Score 1	Good	14	13	16	3	11	5	11	5	12	4	12	4	12	4	11	5	9	Score	Score 1	Score 1	Score 1	Score 2	Score 1	Score 3	Score 1	Score 5	Score 1	Score 1	Yes	Yes	Server	Server
250			1		score 1	score1	score 1	Score 1	Score 1	Score 1	Score 1	Score 5	Score 1	Score 1	Score 1	Score 1	Good	14	13	16	4	12	2	10	4	11	4	12	2	11	3	10	4	11	Score 1	Score 1	Score 1	Score 1	Score 2	Score 3	Score 1	Score 1	Score 1	Score 5	Score 1	Yes	Yes	Server	Server
251	3	1	1		score 1	score 5	score 1	Score 1	Score 1	Score 1	Score 1	Score 5	Score 5	Score 1	Score 1	Score 1	Good	15	14	16	3	11	3	11	4	12	3	12	4	12	4	12	4	11	Score	Score 1	Score 1	Score 1	Score 1	Score 2	Score 3	Score 1	Score 1	Score 5	Score 1	Yes	Yes	Server	Server
252	2	1	3	1	score 1	score 5	score 5	Score 1	Score 1	Score 5	Score 1	Score 5	Score 5	Score 1	Score 1	Score 1	poor	13	11	15	4	12	2	9	4	12	5	11	3	12	4	11	5	12	Score	Score 1	Score 1	Score 1	Score 1	Score 1	Score 5	Score 5	Score 1	Score 5	Score 1	Yes	Yes	Server	Server
253	4	4	2	2	score 1	score 5	score 1	Score 1	Score 1	Score 1	Score 1	Score 5	Score 5	Score 1	Score 1	Score 1	Good	14	13	15	5	10	2	9	5	12	3	9	6	12	4	12	6	12	Score 1	Score 1	Score 1	Score 1	Score 1	Score 2	Score 1	Score 1	Score 1	Score 1	Score 1	No	Yes	Insignificant	Insignificant
254			1		score 1	score1	score 1	Score 1	Score 1	Score 1	Score 1	Score 5	Score 5	Score 1	Score 1	Score 1	Good			15					6	13			6	12					Score	Score 1	Score 1	Score 1	Score 1	Score 1	Score 1	Score 1	Score 1	Score 1	Score 1	No	Yes	Insignificant	Insignificant
255	4	2	3	2	score 1	score1	score 5	Score 1	Score 1	Score 1	Score 1	Score 5	Score 5	Score 1	Score 1	Score 1	Good	13	14	15	4	10	2	11	4	12	4	11	5	12	4	13	6	11	Score 1	Score 1	Score 1	Score 1	Score 1	Score 1	Score 1	Score 1	Score 1	Score 1	Score 1	No	Yes	Insignificant	Insignificant
256	2	2		1	score 1	score1	score 1	Score 1	Score 1	Score 1	Score 1	Score 5	Score 5	Score 1	Score 1	Score 1	Good	14	13	15	5	11	3	13	5	12			3	9	3	10	5	12	Score 1	Score 1	Score 5	Score 1	Score 1	Score 2	Score 1	Score 1	Score 1	Score 1	Score 1	Yes	Yes	Insignificant	Insignificant
257	4		1	1	score 1	score1	score 1	Score 1	Score 1	Score 1	Score 1	Score 5	Score 5	Score 1	Score 1	Score 1	Good	15	14	16	5	12	2	11	4	12	3	12	3	9	3	11	4	11	Score	Score 1	Score 1	Score 1	Score 1	Score 2	Score 2	Score 1	Score 1	Score 1	Score 1	Yes	Yes	Server	Server
258	4		1	1	score 1	score1	score 1	Score 1	Score 1	Score 1	Score 1	Score 5	Score 5	Score 1	Score 1	Score 1	Good	15	12	15	5	12	2	11	5	11	3	12	3	11	3	11	4	9	Score	Score 1	Score 1	Score 1	Score 1	Score 2	Score 2	Score 1	Score 1	Score 1	Score 1	Yes	Yes	Server	Server
259	5	6		2	score 1	score1	score 1	Score 1	Score 1	Score 1	Score 5	Score 5	Score 5	Score 1	Score 1	Score 1	Good	13	12	16	5	13	2	12	5	11	4	11	3	11	4	11	4	11	Score 1	Score 1	Score 5	Score 1	Score 1	Score 3	Score 1	Score 5	Score 1	Score 5	Score 1	Yes	Yes	Server	Server
260	3		6	3	score 1	score 5	score 5	Score 1	Score 1	Score 1	Score 5	Score 5	Score 5	Score 1	Score 1	Score 1	Good	14	13	16	4	11	2	12	4	12	4	12	4	12	4	10	4	10	Score 1	Score 1	Score 1	Score 1	Score 1	Score 2	Score 1	Score 5	Score 1	Score 3	Score 3	Yes	Yes	Server	Server
261	3				score 1	score1	score 1	Score 5	Score 1	Score 1	Score 1	Score 5	Score 5	Score 1	Score 1	Score 1	Good	15		17	5	11	2	9			5	10	3	11	3	11	4	11	Score	Score 1	Score 1	Score 1	Score 1	Score 3	Score 1	Score 1	Score 1	Score 5	Score 1	Yes	3	Server	Server
262	4		5	2	score 1	score 5	score 5	Score 1	Score 1	Score 5	Score 5	Score 5	Score 5	Score 1	Score 1	Score 1	Good	14	12	15	3	12	2	10	3	11	5	11	3	11	4	12	4	12	Score	Score 5	Score 1	Score 1
263	2		1		score 1	score 5	score 1	Score 1	Score 1	Score 1	Score 1	Score 5	Score 5	Score 1	Score 1	Score 1	Good	13	11	15	4	11	2	10	4	10	4	12	3	10	3	11	4	11
264	1		2	1	score 1	score1	score 5	Score 1	Score 1	Score 1	Score 1	Score 5	Score 5	Score 1	Score 1	Score 1	Good	12		16	4	12	2	11	4	10	4	11	3	11	4	11	3	12	Score	Score 1	Score 1	Score 1	Score 1	Score 4	Score 1	Score 1	Score 1	Score 5	Score 1	Yes	Yes	Server	Server
265	4	3		4	score 1	score 5	score 5	Score 1	Score 5	Score 5	Score 1	Score 5	Score 5	Score 1	Score 1	Score 1	Good	14	13	15	5	11	2	10	5	11	4	10	4	9	4	10	3	11	Score	Score 1	Score 5	Score 1	Score 1	Score 5	Score 1	Score 3	Score 1	Score 5	Score 1	Yes	Yes	Server	Server
266	12	2	6	3	score 1	score 5	score 5	Score 1	Score 1	Score 1	Score 5	Score 5	Score 5	Score 1	Score 1	Score 1	Good	15	12	14	5	10	2	11	4	12	5	11							Score	Score 1	Score 1	Score 1	Score 1	Score 3	Score 5	Score 5	Score 1	Score 4	Score 1	Yes	Yes	Server	Server
267	4		1	1	score 1	score 5	score 5	Score 1	Score 1	Score 1	Score 1	Score 5	Score 5	Score 1	Score 1	Score 1	Good	13	11	13	5	13	2	12	5	12	4	11	4	11	4	12	5	12	Score	Score 1	Score 1	Score 1	Score 1	Score 4	Score 1	Score 1	Score 1	Score 5	Score 1	Yes	3	Server	Server
268	4	2		2	score 1	score1	score 5	Score 1	Score 1	Score 1	Score 1	Score 5	Score 5	Score 1	Score 1	Score 1	poor	15	13	15	4	14	2	9	5	9			4	11	4	11	5	11	Score 1	Score 1	Score 5	Score 1	Score 1	Score 3	Score 5	Score 1	Score 1	Score 5	Score 1	Yes	3	Server	Mild
269	6		2		score 1	score1	score 5	Score 1	Score 1	Score 1	Score 5	Score 5	Score 5	Score 1	Score 1	Score 1	Good	15	13	16	4	13	2	11	5	10	5	12	4	12	4	12	5	10	Score 1	Score 1	Score 1	Score 5	Score 1	Score 3	Score 2	Score 1	Score 1	Score 1	Score 1	Yes	Yes	Server	Server
270	1	1	3	1	score 1	score 2	score 1	Score 1	Score 1	Score 1	Score 1	Score 3	Score 3	Score 3	Score 4	Score 3	poor	15	12	16	6	12	3	8	4	8	6	10	6	12	3	8	6	7	Score	Score 4	Score 5	Score 5	Score 4	Score 4	Score 3	Score 2	Score 1			Yes	Yes	Server	Server
271	1			1	score 1	score1	score 1	Score 1	Score 1	Score 1	Score 1	Score 5	Score 5	Score 1	Score 1	Score 1	Good	14	12	15			2	10	4	11			4	11	4	9	5	12	Score	Score 1	Score 1	Score 1	Score 1	Score 3	Score 5	Score 1	Score 1	Score 1	Score 5	Yes	Yes	Insignificant	Server
272	12	1	6	5	score 5	score 5	score 5	Score 5	Score 3	Score 5	Score 5	Score 5	Score 1	Score 1	Score 1	Score 1	Good	12	11	13	4	11	3	11	3	9	4	10	3	9	3	9	4	9	Score 2	Score 2	Score 5	Score 1	Score 3	Score 3	Score 2	Score 1	Score 1	Score 5	Score 1	Yes	Yes	Server	Server
273	5		2		score 5	score 5	score 4	Score 1	Score 1	Score 5	Score 5	Score 5	Score 1	Score 1	Score 1	Score 1	Good	13	12	15	4	12	3	9	3	11	4	11	4	9	3	9	3	9	Score 1	Score 1	Score 1	Score 1	Score 3	Score 3	Score 2	Score 1	Score 1	Score 1	Score 1	Yes	Yes	Server	Server
274	2		2	1	score 1	score1	score 1	Score 1	Score 1	Score 1	Score 1	Score 1	Score 1	Score 1	Score 1	Score 1	Good	13	12	15	4	12	3	9	3	11	4	11	4	9	3	9	3	9	Score 1	Score 1	Score 1	Score 1	Score 3	Score 3	Score 2	Score 1	Score 1	Score 1	Score 1	Yes	Yes	Server	Server
275	2			3	score 2	score 5	score 2	Score 1	Score 1	Score 4	Score 5	Score 5	Score 1	Score 1	Score 1	Score 1	Good	14	13	16	5	12	3	9	4	10	4	10	3	10	3	9	3	9	Score 1	Score 1	Score 1	Score 1	Score 3	Score 3	Score 1	Score 1	Score 1	Score 1	Score 1	Yes	Yes	Server	Server
276	2	2			score 5	score 2	score 5	Score 1	Score 2	Score 5	Score 5	Score 5	Score 1	Score 1	Score 1	Score 1	Good	15	14	16	4	12	3	12	3	9	3	9	4	10	4	10	4	11	Score 1	Score 1	Score 1	Score 1	Score 4	Score 3	Score 2	Score 1	Score 1	Score 1	Score 1	Yes	Yes	Server	Server
277	9	2		7	score 5	score 5	score 5	Score 5	Score 4	Score 5	Score 5	Score 5	Score 1	Score 1	Score 1	Score 1	Good	14	13	16	3	11	4	10	3	11	4	11	4	11	3	9	3	9	Score 1	Score 1	Score 1	Score 1	Score 3	Score 5	Score 2	Score 1	Score 1	Score 1	Score 1	Yes	Yes	Server	Server
278	6	2	2	2	score 5	score1	score 5	Score 1		Score 5	Score 5	Score 5	Score 1	Score 1	Score 1	Score 1	Good	14	13	15	3	10	3	9	3	11	3	10	4	9	3	9	4	10	Score 1	Score 1	Score 5	Score 1	Score 3	Score 3	Score 1	Score 1	Score 1	Score 1	Score 5	Yes	Yes	Server	Server
279	6	1	6	2	score 5	score1	score 5	Score 1	Score 5	Score 5	Score 5	Score 5	Score 1	Score 1	Score 1	Score 1	Good	13	12	14	3	10	3	11	3	9	3	9	3	9	3	10	3	9	Score 1		Score 3	Score 1	Score 3	Score 2	Score 1	Score 1	Score 1	Score 1	Score 1	Yes	Yes	Server	Server
280	3	4		2	score 5	score1	score 5	Score 4	Score 5	Score 5	Score 5	Score 5	Score 1	Score 1	Score 1	Score 1	poor	14	12	15	3	9	4	11	4	10	3	11	3	9	3	10	4	10	Score 1	Score 1	Score 1	Score 1	Score 2	Score 3	Score 1	Score 1	Score 1	Score 1	Score 1	Yes	Yes	Server	Server
281	4	4	2		score 5	score 5	score 2	Score 1	Score 1	Score 5	Score 5	Score 5	Score 1	Score 1	Score 1	Score 1	Good				3	10	4	12	4	11	4	10	3	9	3	10	4	9	Score 1	Score 1	Score 3	Score 1	Score 3	Score 3	Score 2	Score 1	Score 1	Score 1	Score 1	Yes	Yes	Server	Server
282	4		2	1	score 1	score 5	score 5	Score 1	Score 1	Score 1	Score 5	Score 5	Score 5	Score 1	Score 1	Score 1	Good	15	13	14	3	10	4	11	4	10	4	9	3	12	4	11	3	9	Score	Score 1	Score 1	Score 1	Score 1	Score 3	Score 1	Score 1	Score 1	Score 1	Score 1	Yes	Yes	Insignificant	Insignificant
283	4	1		1	score 1	score 5	score 1	Score 1	Score 1	Score 5	Score 1	Score 5	Score 5	Score 1	Score 1	Score 1	Good	16	13	15	3	11	4	12	4	11	4	10	4	11	4	11	4	11	Score	Score 1	Score 1	Score 1	Score 1	Score 3	Score 1	Score 1	Score 1	Score 1	Score 1	Yes	Yes	Insignificant	Insignificant
284	2		4	1	score 1	score1	score 5	Score 1	Score 1	Score 1	Score 5	Score 5	Score 5	Score 1	Score 1	Score 1	Good	15	14	15	3	10	4	12	5	9	4	11	4	12	4	10	3	9	Score	Score 1	Score 1	Score 1	Score 1	Score 4	Score 1	Score 1	Score 1	Score 1	Score 1	Yes	Yes	Insignificant	Insignificant
285	2			3	score 1	score 5	score 1		Score 1	Score 1	Score 1	Score 5	Score 5	Score 1	Score 1	Score 1	poor	14	11	16	3	11	4	9	4	9	5	10	4	11	5	12	4	12	Score 1	Score 1	Score 1	Score 1	Score 1	Score 1	Score 1	Score 1	Score 1	Score 1	Score 1	Yes	Yes	Insignificant	Mild
286	3				score 1	score 5	score 1	Score 1	Score 1	Score 1	Score 1	Score 5	Score 5	Score 1	Score 1	Score 1	Good	15	13	14	3	11	4	12			4	11	3	12	5	13	4	11	Score 1	Score 1	Score 1	Score 1	Score 1	Score 3	Score 1	Score 2	Score 1	Score 1	Score 1	Yes	Yes	Insignificant	Insignificant
[truncated: 21 more columns]
